# Supplementary material for: Exploring the Potential of Pyroptosis-Related Genes in Predicting Prognosis and Immunological Characteristics of Pancreatic Cancer From the Perspective of Genome and Transcriptome
Source: Front Oncol. 2022 Jun 16;12:932786. doi: 10.3389/fonc.2022.932786 (PMC9243448; doi:10.3389/fonc.2022.932786)
Supplement: Supplementary Table 1 — Result of GO analysis. [file Table_1.xlsx]

## Sheet: Sheet1
ONTOLOGY	ID	Description	GeneRatio	BgRatio	pvalue	p.adjust	qvalue	geneID	Count
BP	GO:0032611	interleukin-1 beta production	14/32	106/18866	5.55686e-24	9.03546e-21	4.36945e-21	CASP1/CASP8/GSDMD/IL1B/IL6/NLRC4/NLRP1/NLRP2/NLRP3/NLRP7/NOD1/NOD2/PYCARD/TNF	14
BP	GO:0032731	positive regulation of interleukin-1 beta production	12/32	53/18866	1.36807e-23	1.11224e-20	5.37867e-21	CASP1/CASP8/GSDMD/IL6/NLRC4/NLRP1/NLRP2/NLRP3/NOD1/NOD2/PYCARD/TNF	12
BP	GO:0032612	interleukin-1 production	14/32	121/18866	3.92621e-23	2.12801e-20	1.02908e-20	CASP1/CASP8/GSDMD/IL1B/IL6/NLRC4/NLRP1/NLRP2/NLRP3/NLRP7/NOD1/NOD2/PYCARD/TNF	14
BP	GO:0032732	positive regulation of interleukin-1 production	12/32	60/18866	7.1268e-23	2.89705e-20	1.40098e-20	CASP1/CASP8/GSDMD/IL6/NLRC4/NLRP1/NLRP2/NLRP3/NOD1/NOD2/PYCARD/TNF	12
BP	GO:0032651	regulation of interleukin-1 beta production	13/32	97/18866	2.43947e-22	7.93314e-20	3.83638e-20	CASP1/CASP8/GSDMD/IL6/NLRC4/NLRP1/NLRP2/NLRP3/NLRP7/NOD1/NOD2/PYCARD/TNF	13
BP	GO:0032652	regulation of interleukin-1 production	13/32	111/18866	1.55129e-21	4.204e-19	2.03301e-19	CASP1/CASP8/GSDMD/IL6/NLRC4/NLRP1/NLRP2/NLRP3/NLRP7/NOD1/NOD2/PYCARD/TNF	13
BP	GO:0001819	positive regulation of cytokine production	16/32	447/18866	3.21102e-18	7.45873e-16	3.60696e-16	CASP1/CASP8/ELANE/GSDMD/IL18/IL1B/IL6/NLRC4/NLRP1/NLRP2/NLRP3/NOD1/NOD2/PYCARD/TIRAP/TNF	16
BP	GO:0050727	regulation of inflammatory response	15/32	425/18866	6.09626e-17	1.23907e-14	5.99198e-15	CASP1/CASP4/CASP5/ELANE/GPX4/IL18/IL1B/IL6/NLRP1/NLRP3/NLRP6/NLRP7/NOD2/PYCARD/TNF	15
BP	GO:0032496	response to lipopolysaccharide	14/32	334/18866	8.01094e-17	1.44731e-14	6.99903e-15	CASP1/CASP3/CASP8/CASP9/ELANE/IL18/IL1B/IL6/NLRP3/NLRP7/NOD2/PYCARD/TIRAP/TNF	14
BP	GO:0042742	defense response to bacterium	14/32	348/18866	1.42144e-16	2.31127e-14	1.1177e-14	ELANE/GSDMA/GSDMB/GSDMC/GSDMD/IL6/NLRC4/NLRP1/NLRP3/NOD1/NOD2/PYCARD/TIRAP/TNF	14
BP	GO:0002237	response to molecule of bacterial origin	14/32	356/18866	1.95161e-16	2.88484e-14	1.39507e-14	CASP1/CASP3/CASP8/CASP9/ELANE/IL18/IL1B/IL6/NLRP3/NLRP7/NOD2/PYCARD/TIRAP/TNF	14
BP	GO:0043280	positive regulation of cysteine-type endopeptidase activity involved in apoptotic process	10/32	134/18866	1.31286e-14	1.66183e-12	8.03644e-13	CASP1/CASP8/CASP9/NLRC4/NLRP1/NLRP2/NLRP3/NOD1/PYCARD/TNF	10
BP	GO:0070269	pyroptosis	6/32	12/18866	1.32865e-14	1.66183e-12	8.03644e-13	GSDMA/GSDMB/GSDMC/GSDMD/GSDME/NLRC4	6
BP	GO:2001056	positive regulation of cysteine-type endopeptidase activity	10/32	151/18866	4.42848e-14	5.14336e-12	2.48727e-12	CASP1/CASP8/CASP9/NLRC4/NLRP1/NLRP2/NLRP3/NOD1/PYCARD/TNF	10
BP	GO:0010950	positive regulation of endopeptidase activity	10/32	181/18866	2.76486e-13	2.99711e-11	1.44937e-11	CASP1/CASP8/CASP9/NLRC4/NLRP1/NLRP2/NLRP3/NOD1/PYCARD/TNF	10
BP	GO:0010952	positive regulation of peptidase activity	10/32	201/18866	7.91915e-13	8.04784e-11	3.89185e-11	CASP1/CASP8/CASP9/NLRC4/NLRP1/NLRP2/NLRP3/NOD1/PYCARD/TNF	10
BP	GO:0006919	activation of cysteine-type endopeptidase activity involved in apoptotic process	8/32	86/18866	1.28543e-12	1.22948e-10	5.94563e-11	CASP8/CASP9/NLRC4/NLRP1/NLRP3/NOD1/PYCARD/TNF	8
BP	GO:0043281	regulation of cysteine-type endopeptidase activity involved in apoptotic process	10/32	215/18866	1.55285e-12	1.40274e-10	6.78352e-11	CASP1/CASP8/CASP9/NLRC4/NLRP1/NLRP2/NLRP3/NOD1/PYCARD/TNF	10
BP	GO:0071219	cellular response to molecule of bacterial origin	10/32	222/18866	2.13784e-12	1.82954e-10	8.84745e-11	CASP1/IL18/IL1B/IL6/NLRP3/NLRP7/NOD2/PYCARD/TIRAP/TNF	10
BP	GO:0097194	execution phase of apoptosis	8/32	95/18866	2.91475e-12	2.36969e-10	1.14596e-10	CASP1/CASP3/CASP4/CASP5/CASP6/CASP8/CASP9/IL6	8
BP	GO:0032757	positive regulation of interleukin-8 production	7/32	54/18866	3.34784e-12	2.59219e-10	1.25355e-10	ELANE/IL1B/IL6/NOD2/PYCARD/TIRAP/TNF	7
BP	GO:0051092	positive regulation of NF-kappaB transcription factor activity	9/32	159/18866	4.05807e-12	2.99928e-10	1.45042e-10	IL18/IL1B/NLRC4/NLRP3/NOD1/NOD2/PYCARD/TIRAP/TNF	9
BP	GO:2000116	regulation of cysteine-type endopeptidase activity	10/32	239/18866	4.45615e-12	3.1503e-10	1.52345e-10	CASP1/CASP8/CASP9/NLRC4/NLRP1/NLRP2/NLRP3/NOD1/PYCARD/TNF	10
BP	GO:0032637	interleukin-8 production	8/32	101/18866	4.81328e-12	3.261e-10	1.57698e-10	ELANE/IL1B/IL6/NOD1/NOD2/PYCARD/TIRAP/TNF	8
BP	GO:0071216	cellular response to biotic stimulus	10/32	246/18866	5.93561e-12	3.86052e-10	1.8669e-10	CASP1/IL18/IL1B/IL6/NLRP3/NLRP7/NOD2/PYCARD/TIRAP/TNF	10
BP	GO:0045862	positive regulation of proteolysis	11/32	370/18866	1.2707e-11	7.94679e-10	3.84298e-10	CASP1/CASP8/CASP9/IL1B/NLRC4/NLRP1/NLRP2/NLRP3/NOD1/PYCARD/TNF	11
BP	GO:0051091	positive regulation of DNA-binding transcription factor activity	10/32	270/18866	1.49218e-11	8.98624e-10	4.34565e-10	IL18/IL1B/IL6/NLRC4/NLRP3/NOD1/NOD2/PYCARD/TIRAP/TNF	10
BP	GO:0071222	cellular response to lipopolysaccharide	9/32	208/18866	4.55733e-11	2.64651e-09	1.27982e-09	CASP1/IL18/IL1B/IL6/NLRP3/NLRP7/NOD2/PYCARD/TNF	9
BP	GO:0052548	regulation of endopeptidase activity	11/32	434/18866	7.03142e-11	3.94245e-09	1.90652e-09	CASP1/CASP8/CASP9/NLRC4/NLRP1/NLRP2/NLRP3/NLRP7/NOD1/PYCARD/TNF	11
BP	GO:0032755	positive regulation of interleukin-6 production	7/32	88/18866	1.15355e-10	6.10429e-09	2.95197e-09	IL1B/IL6/NOD1/NOD2/PYCARD/TIRAP/TNF	7
BP	GO:0051090	regulation of DNA-binding transcription factor activity	11/32	455/18866	1.16379e-10	6.10429e-09	2.95197e-09	IL18/IL1B/IL6/NLRC4/NLRP2/NLRP3/NOD1/NOD2/PYCARD/TIRAP/TNF	11
BP	GO:0052547	regulation of peptidase activity	11/32	466/18866	1.50066e-10	7.62522e-09	3.68747e-09	CASP1/CASP8/CASP9/NLRC4/NLRP1/NLRP2/NLRP3/NLRP7/NOD1/PYCARD/TNF	11
BP	GO:0032677	regulation of interleukin-8 production	7/32	93/18866	1.71146e-10	8.43283e-09	4.07802e-09	ELANE/IL1B/IL6/NOD2/PYCARD/TIRAP/TNF	7
BP	GO:0043122	regulation of I-kappaB kinase/NF-kappaB signaling	9/32	252/18866	2.51794e-10	1.20417e-08	5.82323e-09	CASP1/CASP8/IL1B/NLRP6/NOD1/NOD2/PYCARD/TIRAP/TNF	9
BP	GO:0032635	interleukin-6 production	8/32	170/18866	3.22319e-10	1.4974e-08	7.24127e-09	IL18/IL1B/IL6/NOD1/NOD2/PYCARD/TIRAP/TNF	8
BP	GO:0007249	I-kappaB kinase/NF-kappaB signaling	9/32	286/18866	7.7072e-10	3.48108e-08	1.68341e-08	CASP1/CASP8/IL1B/NLRP6/NOD1/NOD2/PYCARD/TIRAP/TNF	9
BP	GO:1901222	regulation of NIK/NF-kappaB signaling	7/32	119/18866	9.8182e-10	4.3147e-08	2.08654e-08	IL18/IL1B/NLRP3/NOD1/NOD2/TIRAP/TNF	7
BP	GO:1903037	regulation of leukocyte cell-cell adhesion	9/32	329/18866	2.63577e-09	1.12783e-07	5.45407e-08	CASP3/ELANE/IL18/IL1B/IL6/NLRP3/NOD2/PYCARD/TNF	9
BP	GO:1901224	positive regulation of NIK/NF-kappaB signaling	6/32	80/18866	3.98691e-09	1.66223e-07	8.03838e-08	IL18/IL1B/NOD1/NOD2/TIRAP/TNF	6
BP	GO:1903039	positive regulation of leukocyte cell-cell adhesion	8/32	235/18866	4.18195e-09	1.69996e-07	8.22084e-08	ELANE/IL18/IL1B/IL6/NLRP3/NOD2/PYCARD/TNF	8
BP	GO:0002718	regulation of cytokine production involved in immune response	6/32	83/18866	4.99005e-09	1.97898e-07	9.57013e-08	IL18/IL1B/IL6/NLRP3/NOD2/TNF	6
BP	GO:0007159	leukocyte cell-cell adhesion	9/32	364/18866	6.365e-09	2.46417e-07	1.19164e-07	CASP3/ELANE/IL18/IL1B/IL6/NLRP3/NOD2/PYCARD/TNF	9
BP	GO:0032675	regulation of interleukin-6 production	7/32	159/18866	7.4587e-09	2.82043e-07	1.36393e-07	IL1B/IL6/NOD1/NOD2/PYCARD/TIRAP/TNF	7
BP	GO:0031349	positive regulation of defense response	9/32	385/18866	1.03576e-08	3.8276e-07	1.85099e-07	IL18/IL1B/IL6/NLRC4/NOD1/NOD2/PRKACA/PYCARD/TNF	9
BP	GO:0002830	positive regulation of type 2 immune response	4/32	16/18866	1.22272e-08	4.41811e-07	2.13655e-07	IL18/IL6/NLRP3/NOD2	4
BP	GO:0050830	defense response to Gram-positive bacterium	6/32	99/18866	1.45359e-08	5.13811e-07	2.48474e-07	GSDMD/IL6/NLRP3/NOD1/TIRAP/TNF	6
BP	GO:0022409	positive regulation of cell-cell adhesion	8/32	279/18866	1.60024e-08	5.53615e-07	2.67722e-07	ELANE/IL18/IL1B/IL6/NLRP3/NOD2/PYCARD/TNF	8
BP	GO:0002367	cytokine production involved in immune response	6/32	104/18866	1.95677e-08	6.62856e-07	3.2055e-07	IL18/IL1B/IL6/NLRP3/NOD2/TNF	6
BP	GO:0038061	NIK/NF-kappaB signaling	7/32	184/18866	2.05091e-08	6.66956e-07	3.22533e-07	IL18/IL1B/NLRP3/NOD1/NOD2/TIRAP/TNF	7
BP	GO:0150078	positive regulation of neuroinflammatory response	4/32	18/18866	2.05091e-08	6.66956e-07	3.22533e-07	IL18/IL1B/IL6/TNF	4
BP	GO:0043123	positive regulation of I-kappaB kinase/NF-kappaB signaling	7/32	188/18866	2.37892e-08	7.58455e-07	3.66781e-07	CASP1/CASP8/IL1B/NOD1/NOD2/TIRAP/TNF	7
BP	GO:0002821	positive regulation of adaptive immune response	6/32	110/18866	2.7425e-08	8.5756e-07	4.14706e-07	IL18/IL1B/IL6/NLRP3/PYCARD/TNF	6
BP	GO:0022407	regulation of cell-cell adhesion	9/32	439/18866	3.21526e-08	9.75469e-07	4.71726e-07	CASP3/ELANE/IL18/IL1B/IL6/NLRP3/NOD2/PYCARD/TNF	9
BP	GO:0002726	positive regulation of T cell cytokine production	4/32	20/18866	3.23957e-08	9.75469e-07	4.71726e-07	IL18/IL1B/IL6/NLRP3	4
BP	GO:0002720	positive regulation of cytokine production involved in immune response	5/32	55/18866	3.31526e-08	9.80112e-07	4.73971e-07	IL18/IL1B/IL6/NLRP3/NOD2	5
BP	GO:0035743	CD4-positive, alpha-beta T cell cytokine production	4/32	23/18866	5.89975e-08	1.71303e-06	8.28405e-07	IL18/IL1B/IL6/NLRP3	4
BP	GO:0010803	regulation of tumor necrosis factor-mediated signaling pathway	5/32	62/18866	6.11553e-08	1.74453e-06	8.43638e-07	CASP1/CASP4/CASP8/PYCARD/TNF	5
BP	GO:0016485	protein processing	7/32	223/18866	7.68153e-08	2.15348e-06	1.0414e-06	CASP1/CASP3/CASP8/NLRC4/NLRP7/PRKACA/PYCARD	7
BP	GO:1900015	regulation of cytokine production involved in inflammatory response	5/32	67/18866	9.07277e-08	2.50039e-06	1.20916e-06	IL6/NLRP7/NOD2/PYCARD/TNF	5
BP	GO:0002705	positive regulation of leukocyte mediated immunity	6/32	138/18866	1.06424e-07	2.83682e-06	1.37185e-06	IL18/IL1B/IL6/NLRP3/NOD2/TNF	6
BP	GO:0046330	positive regulation of JNK cascade	6/32	138/18866	1.06424e-07	2.83682e-06	1.37185e-06	IL1B/NOD1/NOD2/PYCARD/TIRAP/TNF	6
BP	GO:0002534	cytokine production involved in inflammatory response	5/32	70/18866	1.13294e-07	2.97122e-06	1.43685e-06	IL6/NLRP7/NOD2/PYCARD/TNF	5
BP	GO:0002700	regulation of production of molecular mediator of immune response	6/32	144/18866	1.37047e-07	3.53713e-06	1.71052e-06	IL18/IL1B/IL6/NLRP3/NOD2/TNF	6
BP	GO:0032602	chemokine production	5/32	75/18866	1.60599e-07	4.08023e-06	1.97315e-06	IL18/IL1B/IL6/TIRAP/TNF	5
BP	GO:0002828	regulation of type 2 immune response	4/32	31/18866	2.07656e-07	5.1946e-06	2.51205e-06	IL18/IL6/NLRP3/NOD2	4
BP	GO:0002724	regulation of T cell cytokine production	4/32	32/18866	2.3704e-07	5.83979e-06	2.82406e-06	IL18/IL1B/IL6/NLRP3	4
BP	GO:0002819	regulation of adaptive immune response	6/32	168/18866	3.41043e-07	8.27664e-06	4.00249e-06	IL18/IL1B/IL6/NLRP3/PYCARD/TNF	6
BP	GO:0032874	positive regulation of stress-activated MAPK cascade	6/32	170/18866	3.65664e-07	8.74367e-06	4.22834e-06	IL1B/NOD1/NOD2/PYCARD/TIRAP/TNF	6
BP	GO:0009595	detection of biotic stimulus	4/32	36/18866	3.86446e-07	9.09927e-06	4.40031e-06	NLRC4/NLRP3/NOD1/NOD2	4
BP	GO:0070304	positive regulation of stress-activated protein kinase signaling cascade	6/32	172/18866	3.91728e-07	9.09927e-06	4.40031e-06	IL1B/NOD1/NOD2/PYCARD/TIRAP/TNF	6
BP	GO:0045785	positive regulation of cell adhesion	8/32	428/18866	4.28764e-07	9.81929e-06	4.7485e-06	ELANE/IL18/IL1B/IL6/NLRP3/NOD2/PYCARD/TNF	8
BP	GO:0002532	production of molecular mediator involved in inflammatory response	5/32	93/18866	4.73307e-07	1.06888e-05	5.16901e-06	IL6/NLRP7/NOD2/PYCARD/TNF	5
BP	GO:0051604	protein maturation	7/32	293/18866	4.89549e-07	1.09042e-05	5.27315e-06	CASP1/CASP3/CASP8/NLRC4/NLRP7/PRKACA/PYCARD	7
BP	GO:0032025	response to cobalt ion	3/32	10/18866	5.27639e-07	1.15938e-05	5.60663e-06	CASP3/CASP8/CASP9	3
BP	GO:0042092	type 2 immune response	4/32	39/18866	5.37688e-07	1.16571e-05	5.63724e-06	IL18/IL6/NLRP3/NOD2	4
BP	GO:0001959	regulation of cytokine-mediated signaling pathway	6/32	183/18866	5.63866e-07	1.19071e-05	5.75814e-06	CASP1/CASP4/CASP8/IL6/PYCARD/TNF	6
BP	GO:0071347	cellular response to interleukin-1	6/32	183/18866	5.63866e-07	1.19071e-05	5.75814e-06	IL1B/IL6/NLRP7/NOD1/NOD2/PYCARD	6
BP	GO:0046328	regulation of JNK cascade	6/32	184/18866	5.82182e-07	1.21362e-05	5.86896e-06	IL1B/NOD1/NOD2/PYCARD/TIRAP/TNF	6
BP	GO:0002440	production of molecular mediator of immune response	7/32	306/18866	6.55403e-07	1.33211e-05	6.44192e-06	ELANE/IL18/IL1B/IL6/NLRP3/NOD2/TNF	7
BP	GO:0070372	regulation of ERK1 and ERK2 cascade	7/32	306/18866	6.55403e-07	1.33211e-05	6.44192e-06	IL1B/NLRP6/NOD1/NOD2/PYCARD/TIRAP/TNF	7
BP	GO:0002702	positive regulation of production of molecular mediator of immune response	5/32	100/18866	6.79939e-07	1.36492e-05	6.60058e-06	IL18/IL1B/IL6/NLRP3/NOD2	5
BP	GO:0002369	T cell cytokine production	4/32	43/18866	8.02926e-07	1.57296e-05	7.60667e-06	IL18/IL1B/IL6/NLRP3	4
BP	GO:0150077	regulation of neuroinflammatory response	4/32	43/18866	8.02926e-07	1.57296e-05	7.60667e-06	IL18/IL1B/IL6/TNF	4
BP	GO:0060759	regulation of response to cytokine stimulus	6/32	196/18866	8.42777e-07	1.63138e-05	7.88916e-06	CASP1/CASP4/CASP8/IL6/PYCARD/TNF	6
BP	GO:0002824	positive regulation of adaptive immune response based on somatic recombination of immune receptors built from immunoglobulin superfamily domains	5/32	105/18866	8.66867e-07	1.65827e-05	8.01919e-06	IL18/IL1B/IL6/NLRP3/TNF	5
BP	GO:0034612	response to tumor necrosis factor	7/32	320/18866	8.84532e-07	1.67238e-05	8.08746e-06	CASP1/CASP3/CASP4/CASP8/GSDME/PYCARD/TNF	7
BP	GO:0002708	positive regulation of lymphocyte mediated immunity	5/32	106/18866	9.08695e-07	1.69832e-05	8.21289e-06	IL18/IL1B/IL6/NLRP3/TNF	5
BP	GO:0032494	response to peptidoglycan	3/32	12/18866	9.65109e-07	1.76683e-05	8.54422e-06	IL6/NLRP3/NOD2	3
BP	GO:0032722	positive regulation of chemokine production	4/32	45/18866	9.67086e-07	1.76683e-05	8.54422e-06	IL1B/IL6/TIRAP/TNF	4
BP	GO:0070371	ERK1 and ERK2 cascade	7/32	325/18866	9.81181e-07	1.77267e-05	8.57243e-06	IL1B/NLRP6/NOD1/NOD2/PYCARD/TIRAP/TNF	7
BP	GO:0042110	T cell activation	8/32	483/18866	1.06679e-06	1.90615e-05	9.21795e-06	CASP3/CASP8/IL18/IL1B/IL6/NLRP3/NOD2/PYCARD	8
BP	GO:0032147	activation of protein kinase activity	7/32	331/18866	1.10873e-06	1.95956e-05	9.47622e-06	IL18/IL1B/NOD1/NOD2/PRKACA/TIRAP/TNF	7
BP	GO:0050863	regulation of T cell activation	7/32	332/18866	1.13128e-06	1.97606e-05	9.556e-06	CASP3/IL18/IL1B/IL6/NLRP3/NOD2/PYCARD	7
BP	GO:0002526	acute inflammatory response	5/32	111/18866	1.14237e-06	1.97606e-05	9.556e-06	ELANE/IL1B/IL6/NLRP3/TNF	5
BP	GO:0002703	regulation of leukocyte mediated immunity	6/32	211/18866	1.29582e-06	2.19479e-05	1.06138e-05	IL18/IL1B/IL6/NLRP3/NOD2/TNF	6
BP	GO:0070555	response to interleukin-1	6/32	211/18866	1.29582e-06	2.19479e-05	1.06138e-05	IL1B/IL6/NLRP7/NOD1/NOD2/PYCARD	6
BP	GO:0002673	regulation of acute inflammatory response	4/32	49/18866	1.36871e-06	2.27135e-05	1.0984e-05	IL1B/IL6/NLRP3/TNF	4
BP	GO:0007254	JNK cascade	6/32	213/18866	1.36896e-06	2.27135e-05	1.0984e-05	IL1B/NOD1/NOD2/PYCARD/TIRAP/TNF	6
BP	GO:0050870	positive regulation of T cell activation	6/32	214/18866	1.40677e-06	2.31052e-05	1.11734e-05	IL18/IL1B/IL6/NLRP3/NOD2/PYCARD	6
BP	GO:0002711	positive regulation of T cell mediated immunity	4/32	50/18866	1.48596e-06	2.39225e-05	1.15687e-05	IL18/IL1B/IL6/NLRP3	4
BP	GO:0032760	positive regulation of tumor necrosis factor production	4/32	50/18866	1.48596e-06	2.39225e-05	1.15687e-05	NOD1/NOD2/PYCARD/TIRAP	4
BP	GO:0050670	regulation of lymphocyte proliferation	6/32	219/18866	1.60892e-06	2.56481e-05	1.24031e-05	CASP3/IL18/IL1B/IL6/PYCARD/TIRAP	6
BP	GO:0032944	regulation of mononuclear cell proliferation	6/32	221/18866	1.69616e-06	2.67762e-05	1.29487e-05	CASP3/IL18/IL1B/IL6/PYCARD/TIRAP	6
BP	GO:1903557	positive regulation of tumor necrosis factor superfamily cytokine production	4/32	52/18866	1.74265e-06	2.72457e-05	1.31757e-05	NOD1/NOD2/PYCARD/TIRAP	4
BP	GO:0002699	positive regulation of immune effector process	6/32	223/18866	1.78722e-06	2.76764e-05	1.3384e-05	IL18/IL1B/IL6/NLRP3/NOD2/TNF	6
BP	GO:0051251	positive regulation of lymphocyte activation	7/32	357/18866	1.83447e-06	2.81401e-05	1.36082e-05	IL18/IL1B/IL6/NLRP3/NOD2/PYCARD/TIRAP	7
BP	GO:0097202	activation of cysteine-type endopeptidase activity	3/32	15/18866	1.98913e-06	3.02273e-05	1.46176e-05	CASP8/NLRC4/PYCARD	3
BP	GO:0097191	extrinsic apoptotic signaling pathway	6/32	230/18866	2.13801e-06	3.21889e-05	1.55662e-05	CASP3/CASP8/CASP9/IL1B/PYCARD/TNF	6
BP	GO:0051353	positive regulation of oxidoreductase activity	4/32	55/18866	2.18755e-06	3.26327e-05	1.57808e-05	IL1B/NOD1/NOD2/TNF	4
BP	GO:0032872	regulation of stress-activated MAPK cascade	6/32	237/18866	2.54314e-06	3.75923e-05	1.81792e-05	IL1B/NOD1/NOD2/PYCARD/TIRAP/TNF	6
BP	GO:0070302	regulation of stress-activated protein kinase signaling cascade	6/32	240/18866	2.73495e-06	3.97056e-05	1.92012e-05	IL1B/NOD1/NOD2/PYCARD/TIRAP/TNF	6
BP	GO:0070663	regulation of leukocyte proliferation	6/32	240/18866	2.73495e-06	3.97056e-05	1.92012e-05	CASP3/IL18/IL1B/IL6/PYCARD/TIRAP	6
BP	GO:0016045	detection of bacterium	3/32	17/18866	2.96591e-06	4.26776e-05	2.06384e-05	NLRC4/NOD1/NOD2	3
BP	GO:0050671	positive regulation of lymphocyte proliferation	5/32	136/18866	3.11375e-06	4.4412e-05	2.14771e-05	IL18/IL1B/IL6/PYCARD/TIRAP	5
BP	GO:0032946	positive regulation of mononuclear cell proliferation	5/32	137/18866	3.22784e-06	4.56388e-05	2.20704e-05	IL18/IL1B/IL6/PYCARD/TIRAP	5
BP	GO:0032740	positive regulation of interleukin-17 production	3/32	18/18866	3.55499e-06	4.98312e-05	2.40978e-05	IL18/IL6/NOD2	3
BP	GO:0002687	positive regulation of leukocyte migration	5/32	142/18866	3.84854e-06	5.34848e-05	2.58647e-05	ELANE/IL6/PYCARD/TIRAP/TNF	5
BP	GO:0060252	positive regulation of glial cell proliferation	3/32	19/18866	4.21669e-06	5.76163e-05	2.78626e-05	IL1B/IL6/TNF	3
BP	GO:0098543	detection of other organism	3/32	19/18866	4.21669e-06	5.76163e-05	2.78626e-05	NLRC4/NOD1/NOD2	3
BP	GO:0032729	positive regulation of interferon-gamma production	4/32	65/18866	4.29131e-06	5.76785e-05	2.78927e-05	IL18/IL1B/PYCARD/TNF	4
BP	GO:0002696	positive regulation of leukocyte activation	7/32	406/18866	4.29219e-06	5.76785e-05	2.78927e-05	IL18/IL1B/IL6/NLRP3/NOD2/PYCARD/TIRAP	7
BP	GO:0002577	regulation of antigen processing and presentation	3/32	20/18866	4.95509e-06	6.55039e-05	3.1677e-05	NOD1/NOD2/PYCARD	3
BP	GO:0032495	response to muramyl dipeptide	3/32	20/18866	4.95509e-06	6.55039e-05	3.1677e-05	NLRP1/NOD1/NOD2	3
BP	GO:0070665	positive regulation of leukocyte proliferation	5/32	150/18866	5.03295e-06	6.59966e-05	3.19152e-05	IL18/IL1B/IL6/PYCARD/TIRAP	5
BP	GO:0032642	regulation of chemokine production	4/32	68/18866	5.14349e-06	6.69065e-05	3.23552e-05	IL1B/IL6/TIRAP/TNF	4
BP	GO:0050867	positive regulation of cell activation	7/32	421/18866	5.44671e-06	7.02885e-05	3.39907e-05	IL18/IL1B/IL6/NLRP3/NOD2/PYCARD/TIRAP	7
BP	GO:0002822	regulation of adaptive immune response based on somatic recombination of immune receptors built from immunoglobulin superfamily domains	5/32	153/18866	5.54428e-06	7.09843e-05	3.43272e-05	IL18/IL1B/IL6/NLRP3/TNF	5
BP	GO:0002706	regulation of lymphocyte mediated immunity	5/32	154/18866	5.72348e-06	7.27061e-05	3.51599e-05	IL18/IL1B/IL6/NLRP3/TNF	5
BP	GO:0050729	positive regulation of inflammatory response	5/32	158/18866	6.48625e-06	8.17569e-05	3.95367e-05	IL18/IL1B/IL6/NOD2/TNF	5
BP	GO:1902107	positive regulation of leukocyte differentiation	5/32	159/18866	6.68884e-06	8.36619e-05	4.0458e-05	CASP8/IL18/IL1B/NLRP3/TNF	5
BP	GO:0002709	regulation of T cell mediated immunity	4/32	73/18866	6.83359e-06	8.482e-05	4.1018e-05	IL18/IL1B/IL6/NLRP3	4
BP	GO:0046651	lymphocyte proliferation	6/32	283/18866	7.05322e-06	8.68828e-05	4.20156e-05	CASP3/IL18/IL1B/IL6/PYCARD/TIRAP	6
BP	GO:0032943	mononuclear cell proliferation	6/32	286/18866	7.49135e-06	9.03868e-05	4.371e-05	CASP3/IL18/IL1B/IL6/PYCARD/TIRAP	6
BP	GO:0051403	stress-activated MAPK cascade	6/32	286/18866	7.49135e-06	9.03868e-05	4.371e-05	IL1B/NOD1/NOD2/PYCARD/TIRAP/TNF	6
BP	GO:0038034	signal transduction in absence of ligand	4/32	75/18866	7.61297e-06	9.03868e-05	4.371e-05	CASP3/CASP9/IL1B/TNF	4
BP	GO:0097192	extrinsic apoptotic signaling pathway in absence of ligand	4/32	75/18866	7.61297e-06	9.03868e-05	4.371e-05	CASP3/CASP9/IL1B/TNF	4
BP	GO:1900017	positive regulation of cytokine production involved in inflammatory response	3/32	23/18866	7.6712e-06	9.03868e-05	4.371e-05	IL6/NOD2/TNF	3
BP	GO:1904996	positive regulation of leukocyte adhesion to vascular endothelial cell	3/32	23/18866	7.6712e-06	9.03868e-05	4.371e-05	ELANE/IL6/TNF	3
BP	GO:0097193	intrinsic apoptotic signaling pathway	6/32	290/18866	8.10969e-06	9.48658e-05	4.58761e-05	CASP3/CASP4/CASP9/GSDME/PYCARD/TNF	6
BP	GO:0150076	neuroinflammatory response	4/32	77/18866	8.45612e-06	9.79553e-05	4.73701e-05	IL18/IL1B/IL6/TNF	4
BP	GO:0042129	regulation of T cell proliferation	5/32	167/18866	8.49428e-06	9.79553e-05	4.73701e-05	CASP3/IL18/IL1B/IL6/PYCARD	5
BP	GO:0098581	detection of external biotic stimulus	3/32	24/18866	8.75698e-06	0.000100274	4.84912e-05	NLRC4/NOD1/NOD2	3
BP	GO:0071356	cellular response to tumor necrosis factor	6/32	297/18866	9.29127e-06	0.000105648	5.109e-05	CASP1/CASP4/CASP8/GSDME/PYCARD/TNF	6
BP	GO:0071260	cellular response to mechanical stimulus	4/32	79/18866	9.3663e-06	0.000105761	5.11449e-05	CASP1/CASP5/CASP8/IL1B	4
BP	GO:0031098	stress-activated protein kinase signaling cascade	6/32	300/18866	9.83867e-06	0.000110329	5.33538e-05	IL1B/NOD1/NOD2/PYCARD/TIRAP/TNF	6
BP	GO:0033209	tumor necrosis factor-mediated signaling pathway	5/32	173/18866	1.00827e-05	0.000112291	5.43027e-05	CASP1/CASP4/CASP8/PYCARD/TNF	5
BP	GO:0050829	defense response to Gram-negative bacterium	4/32	81/18866	1.03468e-05	0.000114449	5.53461e-05	ELANE/GSDMD/IL6/PYCARD	4
BP	GO:0002697	regulation of immune effector process	7/32	470/18866	1.11719e-05	0.00012274	5.93557e-05	IL18/IL1B/IL6/NLRP3/NOD2/PYCARD/TNF	7
BP	GO:0070661	leukocyte proliferation	6/32	313/18866	1.25219e-05	0.000136649	6.60818e-05	CASP3/IL18/IL1B/IL6/PYCARD/TIRAP	6
BP	GO:0048143	astrocyte activation	3/32	27/18866	1.26115e-05	0.000136709	6.6111e-05	IL1B/IL6/TNF	3
BP	GO:0071214	cellular response to abiotic stimulus	6/32	331/18866	1.71876e-05	0.000183862	8.89137e-05	CASP1/CASP3/CASP5/CASP8/CASP9/IL1B	6
BP	GO:0104004	cellular response to environmental stimulus	6/32	331/18866	1.71876e-05	0.000183862	8.89137e-05	CASP1/CASP3/CASP5/CASP8/CASP9/IL1B	6
BP	GO:0042098	T cell proliferation	5/32	195/18866	1.79876e-05	0.000191163	9.24441e-05	CASP3/IL18/IL1B/IL6/PYCARD	5
BP	GO:0050728	negative regulation of inflammatory response	5/32	196/18866	1.84364e-05	0.00019466	9.41355e-05	ELANE/NLRP3/NLRP6/NLRP7/PYCARD	5
BP	GO:0002675	positive regulation of acute inflammatory response	3/32	31/18866	1.92916e-05	0.000201078	9.72393e-05	IL1B/IL6/TNF	3
BP	GO:0032770	positive regulation of monooxygenase activity	3/32	31/18866	1.92916e-05	0.000201078	9.72393e-05	IL1B/NOD1/TNF	3
BP	GO:0002221	pattern recognition receptor signaling pathway	5/32	201/18866	2.08132e-05	0.000215556	0.000104241	CASP8/NLRP6/NOD1/NOD2/TIRAP	5
BP	GO:1901216	positive regulation of neuron death	4/32	97/18866	2.11423e-05	0.000217578	0.000105219	CASP3/CASP8/CASP9/TNF	4
BP	GO:1903708	positive regulation of hemopoiesis	5/32	204/18866	2.23498e-05	0.000228559	0.000110529	CASP8/IL18/IL1B/NLRP3/TNF	5
BP	GO:0009615	response to virus	6/32	349/18866	2.31697e-05	0.000235462	0.000113867	GSDME/IL1B/IL6/NLRP3/PYCARD/TNF	6
BP	GO:0042102	positive regulation of T cell proliferation	4/32	101/18866	2.47958e-05	0.000250422	0.000121101	IL18/IL1B/IL6/PYCARD	4
BP	GO:0048661	positive regulation of smooth muscle cell proliferation	4/32	103/18866	2.67869e-05	0.000266526	0.000128889	ELANE/IL18/IL6/TNF	4
BP	GO:0070498	interleukin-1-mediated signaling pathway	4/32	103/18866	2.67869e-05	0.000266526	0.000128889	IL1B/IL6/NOD1/NOD2	4
BP	GO:0002685	regulation of leukocyte migration	5/32	212/18866	2.68821e-05	0.000266526	0.000128889	ELANE/IL6/PYCARD/TIRAP/TNF	5
BP	GO:0002456	T cell mediated immunity	4/32	104/18866	2.78253e-05	0.00027224	0.000131652	IL18/IL1B/IL6/NLRP3	4
BP	GO:0032649	regulation of interferon-gamma production	4/32	104/18866	2.78253e-05	0.00027224	0.000131652	IL18/IL1B/PYCARD/TNF	4
BP	GO:0060251	regulation of glial cell proliferation	3/32	35/18866	2.79606e-05	0.00027224	0.000131652	IL1B/IL6/TNF	3
BP	GO:0070374	positive regulation of ERK1 and ERK2 cascade	5/32	215/18866	2.87546e-05	0.000278303	0.000134584	NOD1/NOD2/PYCARD/TIRAP/TNF	5
BP	GO:0071887	leukocyte apoptotic process	4/32	108/18866	3.22766e-05	0.000310543	0.000150175	CASP3/CASP9/IL6/NOD2	4
BP	GO:0070423	nucleotide-binding oligomerization domain containing signaling pathway	3/32	37/18866	3.31175e-05	0.000314907	0.000152285	CASP8/NOD1/NOD2	3
BP	GO:1904994	regulation of leukocyte adhesion to vascular endothelial cell	3/32	37/18866	3.31175e-05	0.000314907	0.000152285	ELANE/IL6/TNF	3
BP	GO:0032680	regulation of tumor necrosis factor production	4/32	110/18866	3.46881e-05	0.000327923	0.00015858	NOD1/NOD2/PYCARD/TIRAP	4
BP	GO:0032733	positive regulation of interleukin-10 production	3/32	38/18866	3.59147e-05	0.000335617	0.000162301	IL6/NOD2/PYCARD	3
BP	GO:0035872	nucleotide-binding domain, leucine rich repeat containing receptor signaling pathway	3/32	38/18866	3.59147e-05	0.000335617	0.000162301	CASP8/NOD1/NOD2	3
BP	GO:1903555	regulation of tumor necrosis factor superfamily cytokine production	4/32	113/18866	3.85495e-05	0.00035818	0.000173212	NOD1/NOD2/PYCARD/TIRAP	4
BP	GO:0032660	regulation of interleukin-17 production	3/32	39/18866	3.88628e-05	0.000359039	0.000173628	IL18/IL6/NOD2	3
BP	GO:0032609	interferon-gamma production	4/32	115/18866	4.12928e-05	0.000379333	0.000183442	IL18/IL1B/PYCARD/TNF	4
BP	GO:0032640	tumor necrosis factor production	4/32	116/18866	4.27167e-05	0.00039021	0.000188701	NOD1/NOD2/PYCARD/TIRAP	4
BP	GO:0051341	regulation of oxidoreductase activity	4/32	117/18866	4.41764e-05	0.000401289	0.000194059	IL1B/NOD1/NOD2/TNF	4
BP	GO:0071706	tumor necrosis factor superfamily cytokine production	4/32	119/18866	4.72047e-05	0.000426415	0.00020621	NOD1/NOD2/PYCARD/TIRAP	4
BP	GO:0046006	regulation of activated T cell proliferation	3/32	42/18866	4.86493e-05	0.000437037	0.000211346	CASP3/IL18/PYCARD	3
BP	GO:0032620	interleukin-17 production	3/32	44/18866	5.59955e-05	0.000499689	0.000241644	IL18/IL6/NOD2	3
BP	GO:0002831	regulation of response to biotic stimulus	6/32	409/18866	5.62381e-05	0.000499689	0.000241644	IL1B/NLRC4/NOD1/PRKACA/PYCARD/TIRAP	6
BP	GO:0014002	astrocyte development	3/32	45/18866	5.99261e-05	0.000529564	0.000256091	IL1B/IL6/TNF	3
BP	GO:0050798	activated T cell proliferation	3/32	46/18866	6.40331e-05	0.000562799	0.000272164	CASP3/IL18/PYCARD	3
BP	GO:0006953	acute-phase response	3/32	47/18866	6.83203e-05	0.000594058	0.00028728	IL1B/IL6/TNF	3
BP	GO:0046677	response to antibiotic	3/32	47/18866	6.83203e-05	0.000594058	0.00028728	CASP3/CASP8/CASP9	3
BP	GO:0043406	positive regulation of MAP kinase activity	5/32	264/18866	7.6361e-05	0.000660441	0.000319382	ELANE/IL1B/NOD1/NOD2/TNF	5
BP	GO:0032102	negative regulation of response to external stimulus	6/32	433/18866	7.7105e-05	0.000663347	0.000320788	ELANE/NLRP3/NLRP6/NLRP7/PYCARD/TNF	6
BP	GO:0014009	glial cell proliferation	3/32	50/18866	8.22978e-05	0.000704296	0.00034059	IL1B/IL6/TNF	3
BP	GO:0031348	negative regulation of defense response	5/32	269/18866	8.34304e-05	0.00071025	0.000343469	ELANE/NLRP3/NLRP6/NLRP7/PYCARD	5
BP	GO:0032355	response to estradiol	4/32	141/18866	9.13712e-05	0.000773799	0.000374201	CASP3/CASP8/CASP9/GPX4	4
BP	GO:0050999	regulation of nitric-oxide synthase activity	3/32	52/18866	9.25814e-05	0.000779987	0.000377193	IL1B/NOD1/TNF	3
BP	GO:0043124	negative regulation of I-kappaB kinase/NF-kappaB signaling	3/32	53/18866	9.80234e-05	0.000817364	0.000395268	CASP8/NLRP6/PYCARD	3
BP	GO:0061756	leukocyte adhesion to vascular endothelial cell	3/32	53/18866	9.80234e-05	0.000817364	0.000395268	ELANE/IL6/TNF	3
BP	GO:0051384	response to glucocorticoid	4/32	147/18866	0.000107368	0.000890717	0.000430741	CASP3/CASP9/IL6/TNF	4
BP	GO:1902105	regulation of leukocyte differentiation	5/32	290/18866	0.000118801	0.00098056	0.000474188	CASP8/IL18/IL1B/NLRP3/TNF	5
BP	GO:0001660	fever generation	2/32	10/18866	0.000124366	0.00102131	0.000493895	IL1B/TNF	2
BP	GO:0031638	zymogen activation	3/32	58/18866	0.000128372	0.00104891	0.000507241	CASP8/NLRC4/PYCARD	3
BP	GO:0000187	activation of MAPK activity	4/32	156/18866	0.000135053	0.00108744	0.000525872	IL1B/NOD1/NOD2/TNF	4
BP	GO:0031663	lipopolysaccharide-mediated signaling pathway	3/32	59/18866	0.000135093	0.00108744	0.000525872	IL18/IL1B/TNF	3
BP	GO:0043525	positive regulation of neuron apoptotic process	3/32	59/18866	0.000135093	0.00108744	0.000525872	CASP3/CASP9/TNF	3
BP	GO:0032653	regulation of interleukin-10 production	3/32	60/18866	0.00014204	0.00112662	0.000544821	IL6/NOD2/PYCARD	3
BP	GO:0042093	T-helper cell differentiation	3/32	60/18866	0.00014204	0.00112662	0.000544821	IL18/IL6/NLRP3	3
BP	GO:0061900	glial cell activation	3/32	60/18866	0.00014204	0.00112662	0.000544821	IL1B/IL6/TNF	3
BP	GO:0002604	regulation of dendritic cell antigen processing and presentation	2/32	11/18866	0.000151842	0.00117569	0.000568553	NOD1/NOD2	2
BP	GO:0031652	positive regulation of heat generation	2/32	11/18866	0.000151842	0.00117569	0.000568553	IL1B/TNF	2
BP	GO:0045628	regulation of T-helper 2 cell differentiation	2/32	11/18866	0.000151842	0.00117569	0.000568553	IL18/NLRP3	2
BP	GO:1903265	positive regulation of tumor necrosis factor-mediated signaling pathway	2/32	11/18866	0.000151842	0.00117569	0.000568553	CASP1/CASP4	2
BP	GO:2000551	regulation of T-helper 2 cell cytokine production	2/32	11/18866	0.000151842	0.00117569	0.000568553	IL6/NLRP3	2
BP	GO:2001236	regulation of extrinsic apoptotic signaling pathway	4/32	162/18866	0.000156171	0.00120126	0.000580916	CASP8/IL1B/PYCARD/TNF	4
BP	GO:0002294	CD4-positive, alpha-beta T cell differentiation involved in immune response	3/32	62/18866	0.000156622	0.00120126	0.000580916	IL18/IL6/NLRP3	3
BP	GO:0031960	response to corticosteroid	4/32	164/18866	0.000163713	0.00123654	0.000597977	CASP3/CASP9/IL6/TNF	4
BP	GO:0002287	alpha-beta T cell activation involved in immune response	3/32	63/18866	0.000164264	0.00123654	0.000597977	IL18/IL6/NLRP3	3
BP	GO:0002293	alpha-beta T cell differentiation involved in immune response	3/32	63/18866	0.000164264	0.00123654	0.000597977	IL18/IL6/NLRP3	3
BP	GO:0032613	interleukin-10 production	3/32	63/18866	0.000164264	0.00123654	0.000597977	IL6/NOD2/PYCARD	3
BP	GO:0002437	inflammatory response to antigenic stimulus	3/32	64/18866	0.000172144	0.00128397	0.000620915	ELANE/NLRP6/TNF	3
BP	GO:0070265	necrotic cell death	3/32	64/18866	0.000172144	0.00128397	0.000620915	CASP8/GSDME/TNF	3
BP	GO:0010573	vascular endothelial growth factor production	3/32	65/18866	0.000180266	0.00133841	0.000647241	IL1B/IL6/TNF	3
BP	GO:0002468	dendritic cell antigen processing and presentation	2/32	12/18866	0.000182018	0.00133919	0.000647618	NOD1/NOD2	2
BP	GO:0042368	vitamin D biosynthetic process	2/32	12/18866	0.000182018	0.00133919	0.000647618	IL1B/TNF	2
BP	GO:0032768	regulation of monooxygenase activity	3/32	66/18866	0.000188633	0.00138161	0.00066813	IL1B/NOD1/TNF	3
BP	GO:0070613	regulation of protein processing	3/32	67/18866	0.000197248	0.00143823	0.000695511	NLRC4/NLRP7/PRKACA	3
BP	GO:0051235	maintenance of location	5/32	324/18866	0.000199281	0.00144657	0.000699545	IL1B/IL6/PLCG1/PRKACA/TNF	5
BP	GO:0048660	regulation of smooth muscle cell proliferation	4/32	173/18866	0.000200951	0.00145221	0.000702272	ELANE/IL18/IL6/TNF	4
BP	GO:0071496	cellular response to external stimulus	5/32	326/18866	0.000205056	0.00146992	0.000710836	CASP1/CASP5/CASP8/GSDMD/IL1B	5
BP	GO:0002753	cytoplasmic pattern recognition receptor signaling pathway	3/32	68/18866	0.000206114	0.00146992	0.000710836	CASP8/NOD1/NOD2	3
BP	GO:0050766	positive regulation of phagocytosis	3/32	68/18866	0.000206114	0.00146992	0.000710836	IL1B/PYCARD/TNF	3
BP	GO:0048659	smooth muscle cell proliferation	4/32	175/18866	0.000209992	0.00149103	0.000721048	ELANE/IL18/IL6/TNF	4
BP	GO:0042113	B cell activation	5/32	328/18866	0.000210958	0.00149138	0.000721215	CASP3/CASP8/IL6/NOD2/TIRAP	5
BP	GO:0030656	regulation of vitamin metabolic process	2/32	13/18866	0.000214884	0.00149561	0.000723259	IL1B/TNF	2
BP	GO:0031650	regulation of heat generation	2/32	13/18866	0.000214884	0.00149561	0.000723259	IL1B/TNF	2
BP	GO:0032725	positive regulation of granulocyte macrophage colony-stimulating factor production	2/32	13/18866	0.000214884	0.00149561	0.000723259	IL18/IL1B	2
BP	GO:1903317	regulation of protein maturation	3/32	69/18866	0.000215235	0.00149561	0.000723259	NLRC4/NLRP7/PRKACA	3
BP	GO:0002292	T cell differentiation involved in immune response	3/32	71/18866	0.000234253	0.00161396	0.000780496	IL18/IL6/NLRP3	3
BP	GO:0042531	positive regulation of tyrosine phosphorylation of STAT protein	3/32	71/18866	0.000234253	0.00161396	0.000780496	IL18/IL6/TNF	3
BP	GO:0050663	cytokine secretion	3/32	72/18866	0.000244157	0.0016751	0.000810061	NLRP3/NOD2/TNF	3
BP	GO:2001235	positive regulation of apoptotic signaling pathway	4/32	183/18866	0.00024911	0.0017019	0.000823021	CASP8/GSDME/PYCARD/TNF	4
BP	GO:1903799	negative regulation of production of miRNAs involved in gene silencing by miRNA	2/32	14/18866	0.000250433	0.00170378	0.000823929	IL6/TNF	2
BP	GO:0043405	regulation of MAP kinase activity	5/32	342/18866	0.000255991	0.00173434	0.000838707	ELANE/IL1B/NOD1/NOD2/TNF	5
BP	GO:0071902	positive regulation of protein serine/threonine kinase activity	5/32	345/18866	0.000266527	0.00179823	0.000869602	ELANE/IL1B/NOD1/NOD2/TNF	5
BP	GO:0010506	regulation of autophagy	5/32	347/18866	0.000273732	0.00183921	0.000889421	CASP3/NLRP6/NOD1/PRKACA/PYCARD	5
BP	GO:0032645	regulation of granulocyte macrophage colony-stimulating factor production	2/32	15/18866	0.000288655	0.00186251	0.00090069	IL18/IL1B	2
BP	GO:0034349	glial cell apoptotic process	2/32	15/18866	0.000288655	0.00186251	0.00090069	CASP3/CASP9	2
BP	GO:0035745	T-helper 2 cell cytokine production	2/32	15/18866	0.000288655	0.00186251	0.00090069	IL6/NLRP3	2
BP	GO:0042362	fat-soluble vitamin biosynthetic process	2/32	15/18866	0.000288655	0.00186251	0.00090069	IL1B/TNF	2
BP	GO:0045064	T-helper 2 cell differentiation	2/32	15/18866	0.000288655	0.00186251	0.00090069	IL18/NLRP3	2
BP	GO:0051044	positive regulation of membrane protein ectodomain proteolysis	2/32	15/18866	0.000288655	0.00186251	0.00090069	IL1B/TNF	2
BP	GO:0072567	chemokine (C-X-C motif) ligand 2 production	2/32	15/18866	0.000288655	0.00186251	0.00090069	TIRAP/TNF	2
BP	GO:1901550	regulation of endothelial cell development	2/32	15/18866	0.000288655	0.00186251	0.00090069	IL1B/TNF	2
BP	GO:1903140	regulation of establishment of endothelial barrier	2/32	15/18866	0.000288655	0.00186251	0.00090069	IL1B/TNF	2
BP	GO:2000341	regulation of chemokine (C-X-C motif) ligand 2 production	2/32	15/18866	0.000288655	0.00186251	0.00090069	TIRAP/TNF	2
BP	GO:0014015	positive regulation of gliogenesis	3/32	77/18866	0.000297747	0.00191358	0.000925387	IL1B/IL6/TNF	3
BP	GO:0051222	positive regulation of protein transport	5/32	354/18866	0.000300126	0.00192128	0.000929111	CASP8/IL1B/IL6/PRKACA/TNF	5
BP	GO:0043367	CD4-positive, alpha-beta T cell differentiation	3/32	78/18866	0.0003093	0.00197224	0.000953756	IL18/IL6/NLRP3	3
BP	GO:0050864	regulation of B cell activation	4/32	195/18866	0.000317269	0.00201515	0.000974506	CASP3/IL6/NOD2/TIRAP	4
BP	GO:0001818	negative regulation of cytokine production	5/32	360/18866	0.000324255	0.00204356	0.000988243	ELANE/NLRP3/NLRP7/PYCARD/TNF	5
BP	GO:0070997	neuron death	5/32	360/18866	0.000324255	0.00204356	0.000988243	CASP3/CASP8/CASP9/NLRP1/TNF	5
BP	GO:0032604	granulocyte macrophage colony-stimulating factor production	2/32	16/18866	0.000329542	0.0020609	0.00099663	IL18/IL1B	2
BP	GO:0034116	positive regulation of heterotypic cell-cell adhesion	2/32	16/18866	0.000329542	0.0020609	0.00099663	IL1B/TNF	2
BP	GO:0019915	lipid storage	3/32	81/18866	0.000345688	0.0021536	0.00104146	IL1B/IL6/TNF	3
BP	GO:0002449	lymphocyte mediated immunity	5/32	366/18866	0.000349831	0.00217109	0.00104991	IL18/IL1B/IL6/NLRP3/TNF	5
BP	GO:0002460	adaptive immune response based on somatic recombination of immune receptors built from immunoglobulin superfamily domains	5/32	370/18866	0.000367714	0.00226479	0.00109523	IL18/IL1B/IL6/NLRP3/TNF	5
BP	GO:1904951	positive regulation of establishment of protein localization	5/32	370/18866	0.000367714	0.00226479	0.00109523	CASP8/IL1B/IL6/PRKACA/TNF	5
BP	GO:0048708	astrocyte differentiation	3/32	83/18866	0.000371416	0.00227205	0.00109874	IL1B/IL6/TNF	3
BP	GO:0030730	sequestering of triglyceride	2/32	17/18866	0.000373085	0.00227205	0.00109874	IL1B/TNF	2
BP	GO:0031649	heat generation	2/32	17/18866	0.000373085	0.00227205	0.00109874	IL1B/TNF	2
BP	GO:0042509	regulation of tyrosine phosphorylation of STAT protein	3/32	86/18866	0.000412269	0.00249422	0.00120618	IL18/IL6/TNF	3
BP	GO:0009612	response to mechanical stimulus	4/32	209/18866	0.000412635	0.00249422	0.00120618	CASP1/CASP5/CASP8/IL1B	4
BP	GO:0051023	regulation of immunoglobulin secretion	2/32	18/18866	0.000419277	0.00252498	0.00122105	IL6/TNF	2
BP	GO:0006909	phagocytosis	5/32	382/18866	0.000425548	0.00255329	0.00123474	ELANE/IL1B/PLCG1/PYCARD/TNF	5
BP	GO:0007260	tyrosine phosphorylation of STAT protein	3/32	89/18866	0.000455908	0.00272539	0.00131797	IL18/IL6/TNF	3
BP	GO:0002922	positive regulation of humoral immune response	2/32	19/18866	0.000468107	0.00278807	0.00134828	IL1B/TNF	2
BP	GO:0046427	positive regulation of receptor signaling pathway via JAK-STAT	3/32	90/18866	0.000471087	0.00279558	0.00135191	IL18/IL6/TNF	3
BP	GO:0045582	positive regulation of T cell differentiation	3/32	92/18866	0.000502411	0.00297062	0.00143656	IL18/IL1B/NLRP3	3
BP	GO:1901653	cellular response to peptide	5/32	398/18866	0.000513081	0.00299581	0.00144874	CASP4/IL1B/NOD1/NOD2/PRKACA	5
BP	GO:0032088	negative regulation of NF-kappaB transcription factor activity	3/32	93/18866	0.000518561	0.00299581	0.00144874	NLRP2/NLRP3/PYCARD	3
BP	GO:1904894	positive regulation of receptor signaling pathway via STAT	3/32	93/18866	0.000518561	0.00299581	0.00144874	IL18/IL6/TNF	3
BP	GO:0002827	positive regulation of T-helper 1 type immune response	2/32	20/18866	0.000519568	0.00299581	0.00144874	IL18/IL1B	2
BP	GO:0034138	toll-like receptor 3 signaling pathway	2/32	20/18866	0.000519568	0.00299581	0.00144874	CASP8/TIRAP	2
BP	GO:0060965	negative regulation of gene silencing by miRNA	2/32	20/18866	0.000519568	0.00299581	0.00144874	IL6/TNF	2
BP	GO:1902004	positive regulation of amyloid-beta formation	2/32	20/18866	0.000519568	0.00299581	0.00144874	CASP3/TNF	2
BP	GO:1904035	regulation of epithelial cell apoptotic process	3/32	94/18866	0.000535041	0.00307412	0.00148661	IL6/PLCG1/TNF	3
BP	GO:0009110	vitamin biosynthetic process	2/32	21/18866	0.000573652	0.00321641	0.00155542	IL1B/TNF	2
BP	GO:0010829	negative regulation of glucose transmembrane transport	2/32	21/18866	0.000573652	0.00321641	0.00155542	IL1B/TNF	2
BP	GO:0010893	positive regulation of steroid biosynthetic process	2/32	21/18866	0.000573652	0.00321641	0.00155542	IL1B/TNF	2
BP	GO:0030220	platelet formation	2/32	21/18866	0.000573652	0.00321641	0.00155542	CASP3/CASP9	2
BP	GO:0032616	interleukin-13 production	2/32	21/18866	0.000573652	0.00321641	0.00155542	IL18/NLRP3	2
BP	GO:0046827	positive regulation of protein export from nucleus	2/32	21/18866	0.000573652	0.00321641	0.00155542	IL1B/PRKACA	2
BP	GO:0048305	immunoglobulin secretion	2/32	21/18866	0.000573652	0.00321641	0.00155542	IL6/TNF	2
BP	GO:0035710	CD4-positive, alpha-beta T cell activation	3/32	97/18866	0.000586485	0.00326584	0.00157932	IL18/IL6/NLRP3	3
BP	GO:0050764	regulation of phagocytosis	3/32	97/18866	0.000586485	0.00326584	0.00157932	IL1B/PYCARD/TNF	3
BP	GO:2001233	regulation of apoptotic signaling pathway	5/32	413/18866	0.000606899	0.00336798	0.00162872	CASP8/GSDME/IL1B/PYCARD/TNF	5
BP	GO:0006925	inflammatory cell apoptotic process	2/32	22/18866	0.000630349	0.00342792	0.0016577	IL6/NOD2	2
BP	GO:0010888	negative regulation of lipid storage	2/32	22/18866	0.000630349	0.00342792	0.0016577	IL6/TNF	2
BP	GO:0036344	platelet morphogenesis	2/32	22/18866	0.000630349	0.00342792	0.0016577	CASP3/CASP9	2
BP	GO:0042359	vitamin D metabolic process	2/32	22/18866	0.000630349	0.00342792	0.0016577	IL1B/TNF	2
BP	GO:0045624	positive regulation of T-helper cell differentiation	2/32	22/18866	0.000630349	0.00342792	0.0016577	IL18/NLRP3	2
BP	GO:0051000	positive regulation of nitric-oxide synthase activity	2/32	22/18866	0.000630349	0.00342792	0.0016577	NOD1/TNF	2
BP	GO:0051043	regulation of membrane protein ectodomain proteolysis	2/32	23/18866	0.000689652	0.00368873	0.00178383	IL1B/TNF	2
BP	GO:0060149	negative regulation of posttranscriptional gene silencing	2/32	23/18866	0.000689652	0.00368873	0.00178383	IL6/TNF	2
BP	GO:0060967	negative regulation of gene silencing by RNA	2/32	23/18866	0.000689652	0.00368873	0.00178383	IL6/TNF	2
BP	GO:1903798	regulation of production of miRNAs involved in gene silencing by miRNA	2/32	23/18866	0.000689652	0.00368873	0.00178383	IL6/TNF	2
BP	GO:2000810	regulation of bicellular tight junction assembly	2/32	23/18866	0.000689652	0.00368873	0.00178383	PRKACA/TNF	2
BP	GO:0008630	intrinsic apoptotic signaling pathway in response to DNA damage	3/32	103/18866	0.00069864	0.00372455	0.00180115	CASP9/PYCARD/TNF	3
BP	GO:0030099	myeloid cell differentiation	5/32	431/18866	0.00073592	0.00390055	0.00188626	CASP3/CASP8/CASP9/TIRAP/TNF	5
BP	GO:0033002	muscle cell proliferation	4/32	244/18866	0.00073844	0.00390055	0.00188626	ELANE/IL18/IL6/TNF	4
BP	GO:0045621	positive regulation of lymphocyte differentiation	3/32	105/18866	0.000738849	0.00390055	0.00188626	IL18/IL1B/NLRP3	3
BP	GO:0051402	neuron apoptotic process	4/32	245/18866	0.000749807	0.00392933	0.00190018	CASP3/CASP9/NLRP1/TNF	4
BP	GO:0050995	negative regulation of lipid catabolic process	2/32	24/18866	0.000751552	0.00392933	0.00190018	IL1B/TNF	2
BP	GO:1902993	positive regulation of amyloid precursor protein catabolic process	2/32	24/18866	0.000751552	0.00392933	0.00190018	CASP3/TNF	2
BP	GO:0046632	alpha-beta T cell differentiation	3/32	106/18866	0.000759496	0.00395814	0.00191411	IL18/IL6/NLRP3	3
BP	GO:2001237	negative regulation of extrinsic apoptotic signaling pathway	3/32	107/18866	0.000780506	0.00405464	0.00196078	CASP8/IL1B/TNF	3
BP	GO:0045662	negative regulation of myoblast differentiation	2/32	25/18866	0.00081604	0.00421232	0.00203703	IL18/TNF	2
BP	GO:0070920	regulation of production of small RNA involved in gene silencing by RNA	2/32	25/18866	0.00081604	0.00421232	0.00203703	IL6/TNF	2
BP	GO:0002833	positive regulation of response to biotic stimulus	4/32	251/18866	0.000820628	0.0042226	0.002042	NLRC4/NOD1/PRKACA/PYCARD	4
BP	GO:0002286	T cell activation involved in immune response	3/32	109/18866	0.000823632	0.00422469	0.00204301	IL18/IL6/NLRP3	3
BP	GO:0030217	T cell differentiation	4/32	253/18866	0.000845252	0.00432195	0.00209005	IL18/IL1B/IL6/NLRP3	4
BP	GO:0006309	apoptotic DNA fragmentation	2/32	26/18866	0.000883108	0.00447331	0.00216324	CASP3/IL6	2
BP	GO:0034114	regulation of heterotypic cell-cell adhesion	2/32	26/18866	0.000883108	0.00447331	0.00216324	IL1B/TNF	2
BP	GO:0042104	positive regulation of activated T cell proliferation	2/32	26/18866	0.000883108	0.00447331	0.00216324	IL18/PYCARD	2
BP	GO:0051607	defense response to virus	4/32	258/18866	0.000909095	0.00459065	0.00221999	IL1B/IL6/NLRP3/PYCARD	4
BP	GO:0002825	regulation of T-helper 1 type immune response	2/32	27/18866	0.000952747	0.00478138	0.00231222	IL18/IL1B	2
BP	GO:0072539	T-helper 17 cell differentiation	2/32	27/18866	0.000952747	0.00478138	0.00231222	IL6/NLRP3	2
BP	GO:0009306	protein secretion	5/32	462/18866	0.00100509	0.00502854	0.00243175	IL1B/IL6/NLRP3/NOD2/TNF	5
BP	GO:1904019	epithelial cell apoptotic process	3/32	117/18866	0.00101123	0.00504373	0.00243909	IL6/PLCG1/TNF	3
BP	GO:0035592	establishment of protein localization to extracellular region	5/32	463/18866	0.00101485	0.00504629	0.00244033	IL1B/IL6/NLRP3/NOD2/TNF	5
BP	GO:0010575	positive regulation of vascular endothelial growth factor production	2/32	28/18866	0.00102495	0.00506556	0.00244965	IL1B/IL6	2
BP	GO:1902932	positive regulation of alcohol biosynthetic process	2/32	28/18866	0.00102495	0.00506556	0.00244965	IL1B/TNF	2
BP	GO:0071692	protein localization to extracellular region	5/32	470/18866	0.00108513	0.00534674	0.00258562	IL1B/IL6/NLRP3/NOD2/TNF	5
BP	GO:0050901	leukocyte tethering or rolling	2/32	29/18866	0.00109971	0.00540219	0.00261244	ELANE/TNF	2
BP	GO:0021782	glial cell development	3/32	122/18866	0.00114114	0.00558883	0.0027027	IL1B/IL6/TNF	3
BP	GO:0043372	positive regulation of CD4-positive, alpha-beta T cell differentiation	2/32	30/18866	0.00117701	0.00574722	0.00277929	IL18/NLRP3	2
BP	GO:0045940	positive regulation of steroid metabolic process	2/32	31/18866	0.00125686	0.00610044	0.00295011	IL1B/TNF	2
BP	GO:0072538	T-helper 17 type immune response	2/32	31/18866	0.00125686	0.00610044	0.00295011	IL6/NLRP3	2
BP	GO:0014013	regulation of gliogenesis	3/32	128/18866	0.0013104	0.00634139	0.00306663	IL1B/IL6/TNF	3
BP	GO:1901889	negative regulation of cell junction assembly	2/32	32/18866	0.00133923	0.00646168	0.0031248	IL1B/TNF	2
BP	GO:0045667	regulation of osteoblast differentiation	3/32	131/18866	0.00140064	0.00672994	0.00325453	IL6/PRKACA/TNF	3
BP	GO:1903706	regulation of hemopoiesis	5/32	498/18866	0.00140311	0.00672994	0.00325453	CASP8/IL18/IL1B/NLRP3/TNF	5
BP	GO:0002861	regulation of inflammatory response to antigenic stimulus	2/32	33/18866	0.00142412	0.00677083	0.0032743	NLRP6/TNF	2
BP	GO:0033028	myeloid cell apoptotic process	2/32	33/18866	0.00142412	0.00677083	0.0032743	IL6/NOD2	2
BP	GO:1902003	regulation of amyloid-beta formation	2/32	33/18866	0.00142412	0.00677083	0.0032743	CASP3/TNF	2
BP	GO:0000737	DNA catabolic process, endonucleolytic	2/32	34/18866	0.00151153	0.00716545	0.00346513	CASP3/IL6	2
BP	GO:0030262	apoptotic nuclear changes	2/32	35/18866	0.00160144	0.00752586	0.00363943	CASP3/IL6	2
BP	GO:0071312	cellular response to alkaloid	2/32	35/18866	0.00160144	0.00752586	0.00363943	CASP3/CASP6	2
BP	GO:1900016	negative regulation of cytokine production involved in inflammatory response	2/32	35/18866	0.00160144	0.00752586	0.00363943	NLRP7/PYCARD	2
BP	GO:0045622	regulation of T-helper cell differentiation	2/32	36/18866	0.00169385	0.00785002	0.00379618	IL18/NLRP3	2
BP	GO:1901099	negative regulation of signal transduction in absence of ligand	2/32	36/18866	0.00169385	0.00785002	0.00379618	IL1B/TNF	2
BP	GO:2000516	positive regulation of CD4-positive, alpha-beta T cell activation	2/32	36/18866	0.00169385	0.00785002	0.00379618	IL18/NLRP3	2
BP	GO:2001240	negative regulation of extrinsic apoptotic signaling pathway in absence of ligand	2/32	36/18866	0.00169385	0.00785002	0.00379618	IL1B/TNF	2
BP	GO:0009411	response to UV	3/32	140/18866	0.00169456	0.00785002	0.00379618	CASP3/CASP9/ELANE	3
BP	GO:0045088	regulation of innate immune response	4/32	307/18866	0.00172616	0.00797367	0.00385598	NLRC4/PRKACA/PYCARD/TIRAP	4
BP	GO:0046425	regulation of receptor signaling pathway via JAK-STAT	3/32	142/18866	0.00176471	0.00812867	0.00393094	IL18/IL6/TNF	3
BP	GO:0006921	cellular component disassembly involved in execution phase of apoptosis	2/32	37/18866	0.00178875	0.008193	0.00396204	CASP3/IL6	2
BP	GO:0060969	negative regulation of gene silencing	2/32	37/18866	0.00178875	0.008193	0.00396204	IL6/TNF	2
BP	GO:0002218	activation of innate immune response	3/32	144/18866	0.00183666	0.00838878	0.00405672	NLRC4/PRKACA/PYCARD	3
BP	GO:0046631	alpha-beta T cell activation	3/32	146/18866	0.00191042	0.00870122	0.00420781	IL18/IL6/NLRP3	3
BP	GO:0007043	cell-cell junction assembly	3/32	147/18866	0.00194798	0.00884752	0.00427857	IL1B/PRKACA/TNF	3
BP	GO:0051961	negative regulation of nervous system development	4/32	319/18866	0.00198534	0.00892055	0.00431388	IL1B/IL6/PRKACA/TNF	4
BP	GO:0032691	negative regulation of interleukin-1 beta production	2/32	39/18866	0.00198599	0.00892055	0.00431388	NLRP3/NLRP7	2
BP	GO:0034205	amyloid-beta formation	2/32	39/18866	0.00198599	0.00892055	0.00431388	CASP3/TNF	2
BP	GO:0071901	negative regulation of protein serine/threonine kinase activity	3/32	148/18866	0.001986	0.00892055	0.00431388	CASP3/IL1B/PYCARD	3
BP	GO:1901214	regulation of neuron death	4/32	321/18866	0.00203102	0.00909763	0.00439951	CASP3/CASP8/CASP9/TNF	4
BP	GO:0045580	regulation of T cell differentiation	3/32	150/18866	0.00206343	0.00921742	0.00445744	IL18/IL1B/NLRP3	3
BP	GO:0050691	regulation of defense response to virus by host	2/32	40/18866	0.0020883	0.00927755	0.00448652	IL1B/PYCARD	2
BP	GO:1902991	regulation of amyloid precursor protein catabolic process	2/32	40/18866	0.0020883	0.00927755	0.00448652	CASP3/TNF	2
BP	GO:0050871	positive regulation of B cell activation	3/32	151/18866	0.00210284	0.00929137	0.00449321	IL6/NOD2/TIRAP	3
BP	GO:1904892	regulation of receptor signaling pathway via STAT	3/32	151/18866	0.00210284	0.00929137	0.00449321	IL18/IL6/TNF	3
BP	GO:0002224	toll-like receptor signaling pathway	3/32	152/18866	0.00214272	0.0094164	0.00455367	CASP8/NLRP6/TIRAP	3
BP	GO:0007605	sensory perception of sound	3/32	152/18866	0.00214272	0.0094164	0.00455367	CASP3/GSDME/PJVK	3
BP	GO:0045834	positive regulation of lipid metabolic process	3/32	153/18866	0.00218307	0.00956786	0.00462691	IL1B/NOD2/TNF	3
BP	GO:0046825	regulation of protein export from nucleus	2/32	41/18866	0.00219308	0.00958587	0.00463562	IL1B/PRKACA	2
BP	GO:0006509	membrane protein ectodomain proteolysis	2/32	42/18866	0.0023003	0.0100008	0.00483626	IL1B/TNF	2
BP	GO:1904037	positive regulation of epithelial cell apoptotic process	2/32	42/18866	0.0023003	0.0100008	0.00483626	IL6/PLCG1	2
BP	GO:0006308	DNA catabolic process	2/32	43/18866	0.00240996	0.0104496	0.0050533	CASP3/IL6	2
BP	GO:1903829	positive regulation of cellular protein localization	4/32	338/18866	0.0024492	0.0105915	0.00512192	CASP8/IL1B/PRKACA/TNF	4
BP	GO:0042088	T-helper 1 type immune response	2/32	44/18866	0.00252205	0.0108776	0.00526029	IL18/IL1B	2
BP	GO:0006775	fat-soluble vitamin metabolic process	2/32	45/18866	0.00263657	0.0112521	0.00544141	IL1B/TNF	2
BP	GO:0035094	response to nicotine	2/32	45/18866	0.00263657	0.0112521	0.00544141	CASP3/TNF	2
BP	GO:0045429	positive regulation of nitric oxide biosynthetic process	2/32	45/18866	0.00263657	0.0112521	0.00544141	IL1B/TNF	2
BP	GO:0070266	necroptotic process	2/32	45/18866	0.00263657	0.0112521	0.00544141	CASP8/TNF	2
BP	GO:0007259	receptor signaling pathway via JAK-STAT	3/32	164/18866	0.00265841	0.0113148	0.00547171	IL18/IL6/TNF	3
BP	GO:0048545	response to steroid hormone	4/32	346/18866	0.00266517	0.0113148	0.00547171	CASP3/CASP9/IL6/TNF	4
BP	GO:0032692	negative regulation of interleukin-1 production	2/32	46/18866	0.0027535	0.011599	0.00560913	NLRP3/NLRP7	2
BP	GO:0061028	establishment of endothelial barrier	2/32	46/18866	0.0027535	0.011599	0.00560913	IL1B/TNF	2
BP	GO:1904407	positive regulation of nitric oxide metabolic process	2/32	46/18866	0.0027535	0.011599	0.00560913	IL1B/TNF	2
BP	GO:0034250	positive regulation of cellular amide metabolic process	3/32	167/18866	0.00279828	0.0117571	0.0056856	CASP3/IL6/TNF	3
BP	GO:0046638	positive regulation of alpha-beta T cell differentiation	2/32	47/18866	0.00287285	0.0120393	0.00582207	IL18/NLRP3	2
BP	GO:1905952	regulation of lipid localization	3/32	171/18866	0.00299173	0.0123898	0.00599158	IL1B/IL6/TNF	3
BP	GO:0032648	regulation of interferon-beta production	2/32	48/18866	0.00299459	0.0123898	0.00599158	PYCARD/TIRAP	2
BP	GO:0043370	regulation of CD4-positive, alpha-beta T cell differentiation	2/32	48/18866	0.00299459	0.0123898	0.00599158	IL18/NLRP3	2
BP	GO:0045601	regulation of endothelial cell differentiation	2/32	48/18866	0.00299459	0.0123898	0.00599158	IL1B/TNF	2
BP	GO:2001239	regulation of extrinsic apoptotic signaling pathway in absence of ligand	2/32	48/18866	0.00299459	0.0123898	0.00599158	IL1B/TNF	2
BP	GO:0050954	sensory perception of mechanical stimulus	3/32	173/18866	0.00309147	0.0127582	0.00616973	CASP3/GSDME/PJVK	3
BP	GO:0035196	production of miRNAs involved in gene silencing by miRNA	2/32	49/18866	0.00311872	0.0128381	0.00620835	IL6/TNF	2
BP	GO:0001659	temperature homeostasis	3/32	174/18866	0.0031421	0.0128692	0.00622339	IL18/IL1B/TNF	3
BP	GO:0097696	receptor signaling pathway via STAT	3/32	174/18866	0.0031421	0.0128692	0.00622339	IL18/IL6/TNF	3
BP	GO:0016241	regulation of macroautophagy	3/32	176/18866	0.0032449	0.013029	0.0063007	CASP3/NOD1/PRKACA	3
BP	GO:0001774	microglial cell activation	2/32	50/18866	0.00324524	0.013029	0.0063007	IL6/TNF	2
BP	GO:0001961	positive regulation of cytokine-mediated signaling pathway	2/32	50/18866	0.00324524	0.013029	0.0063007	CASP1/CASP4	2
BP	GO:0002269	leukocyte activation involved in inflammatory response	2/32	50/18866	0.00324524	0.013029	0.0063007	IL6/TNF	2
BP	GO:0010718	positive regulation of epithelial to mesenchymal transition	2/32	50/18866	0.00324524	0.013029	0.0063007	IL1B/IL6	2
BP	GO:0032608	interferon-beta production	2/32	50/18866	0.00324524	0.013029	0.0063007	PYCARD/TIRAP	2
BP	GO:0042987	amyloid precursor protein catabolic process	2/32	50/18866	0.00324524	0.013029	0.0063007	CASP3/TNF	2
BP	GO:0097300	programmed necrotic cell death	2/32	50/18866	0.00324524	0.013029	0.0063007	CASP8/TNF	2
BP	GO:0030098	lymphocyte differentiation	4/32	368/18866	0.0033262	0.0133212	0.00644197	IL18/IL1B/IL6/NLRP3	4
BP	GO:0051260	protein homooligomerization	3/32	178/18866	0.00334974	0.0133825	0.00647163	GSDMD/NLRC4/PYCARD	3
BP	GO:0050435	amyloid-beta metabolic process	2/32	51/18866	0.00337413	0.0134469	0.00650278	CASP3/TNF	2
BP	GO:0010883	regulation of lipid storage	2/32	52/18866	0.00350539	0.0138561	0.00670063	IL6/TNF	2
BP	GO:2001238	positive regulation of extrinsic apoptotic signaling pathway	2/32	52/18866	0.00350539	0.0138561	0.00670063	PYCARD/TNF	2
BP	GO:0045619	regulation of lymphocyte differentiation	3/32	181/18866	0.00351088	0.0138561	0.00670063	IL18/IL1B/NLRP3	3
BP	GO:0050796	regulation of insulin secretion	3/32	181/18866	0.00351088	0.0138561	0.00670063	IL1B/IL6/TNF	3
BP	GO:0090316	positive regulation of intracellular protein transport	3/32	182/18866	0.00356563	0.0140381	0.00678865	CASP8/IL1B/PRKACA	3
BP	GO:0043433	negative regulation of DNA-binding transcription factor activity	3/32	183/18866	0.00362091	0.0141895	0.00686191	NLRP2/NLRP3/PYCARD	3
BP	GO:0006959	humoral immune response	4/32	377/18866	0.0036263	0.0141895	0.00686191	ELANE/IL1B/IL6/TNF	4
BP	GO:0045599	negative regulation of fat cell differentiation	2/32	53/18866	0.00363902	0.0141895	0.00686191	IL6/TNF	2
BP	GO:0045661	regulation of myoblast differentiation	2/32	53/18866	0.00363902	0.0141895	0.00686191	IL18/TNF	2
BP	GO:0031050	dsRNA processing	2/32	54/18866	0.00377499	0.0146495	0.00708433	IL6/TNF	2
BP	GO:0070918	production of small RNA involved in gene silencing by RNA	2/32	54/18866	0.00377499	0.0146495	0.00708433	IL6/TNF	2
BP	GO:0002285	lymphocyte activation involved in immune response	3/32	187/18866	0.00384727	0.0148944	0.00720278	IL18/IL6/NLRP3	3
BP	GO:0031331	positive regulation of cellular catabolic process	4/32	390/18866	0.00409169	0.0158031	0.00764219	IL1B/IL6/NOD1/TNF	4
BP	GO:0060760	positive regulation of response to cytokine stimulus	2/32	57/18866	0.00419695	0.0161712	0.00782021	CASP1/CASP4	2
BP	GO:0050731	positive regulation of peptidyl-tyrosine phosphorylation	3/32	195/18866	0.00432553	0.0166272	0.00804074	IL18/IL6/TNF	3
BP	GO:0002763	positive regulation of myeloid leukocyte differentiation	2/32	58/18866	0.00434226	0.0166522	0.0080528	CASP8/TNF	2
BP	GO:0045765	regulation of angiogenesis	4/32	403/18866	0.00459619	0.0175845	0.00850366	IL1B/IL6/PLCG1/TNF	4
BP	GO:0050994	regulation of lipid catabolic process	2/32	60/18866	0.0046398	0.0176353	0.00852826	IL1B/TNF	2
BP	GO:1903428	positive regulation of reactive oxygen species biosynthetic process	2/32	60/18866	0.0046398	0.0176353	0.00852826	IL1B/TNF	2
BP	GO:1901888	regulation of cell junction assembly	3/32	200/18866	0.00464202	0.0176353	0.00852826	IL1B/PRKACA/TNF	3
BP	GO:0010574	regulation of vascular endothelial growth factor production	2/32	61/18866	0.00479203	0.0181206	0.0087629	IL1B/IL6	2
BP	GO:0033619	membrane protein proteolysis	2/32	61/18866	0.00479203	0.0181206	0.0087629	IL1B/TNF	2
BP	GO:0030888	regulation of B cell proliferation	2/32	62/18866	0.00494654	0.0185752	0.00898278	CASP3/TIRAP	2
BP	GO:0034113	heterotypic cell-cell adhesion	2/32	62/18866	0.00494654	0.0185752	0.00898278	IL1B/TNF	2
BP	GO:2000351	regulation of endothelial cell apoptotic process	2/32	62/18866	0.00494654	0.0185752	0.00898278	PLCG1/TNF	2
BP	GO:0046635	positive regulation of alpha-beta T cell activation	2/32	63/18866	0.00510334	0.0190759	0.00922491	IL18/NLRP3	2
BP	GO:2000514	regulation of CD4-positive, alpha-beta T cell activation	2/32	63/18866	0.00510334	0.0190759	0.00922491	IL18/NLRP3	2
BP	GO:0001885	endothelial cell development	2/32	64/18866	0.00526241	0.0195805	0.00946891	IL1B/TNF	2
BP	GO:0046637	regulation of alpha-beta T cell differentiation	2/32	64/18866	0.00526241	0.0195805	0.00946891	IL18/NLRP3	2
BP	GO:0045216	cell-cell junction organization	3/32	210/18866	0.00531638	0.0197361	0.00954418	IL1B/PRKACA/TNF	3
BP	GO:0098586	cellular response to virus	2/32	65/18866	0.00542375	0.0200432	0.00969268	GSDME/IL6	2
BP	GO:1905953	negative regulation of lipid localization	2/32	65/18866	0.00542375	0.0200432	0.00969268	IL6/TNF	2
BP	GO:0030278	regulation of ossification	3/32	212/18866	0.00545796	0.0201239	0.0097317	IL6/PRKACA/TNF	3
BP	GO:0030073	insulin secretion	3/32	213/18866	0.0055296	0.0202503	0.00979281	IL1B/IL6/TNF	3
BP	GO:0045089	positive regulation of innate immune response	3/32	213/18866	0.0055296	0.0202503	0.00979281	NLRC4/PRKACA/PYCARD	3
BP	GO:0090276	regulation of peptide hormone secretion	3/32	213/18866	0.0055296	0.0202503	0.00979281	IL1B/IL6/TNF	3
BP	GO:0046824	positive regulation of nucleocytoplasmic transport	2/32	66/18866	0.00558734	0.0204158	0.00987285	IL1B/PRKACA	2
BP	GO:0043523	regulation of neuron apoptotic process	3/32	214/18866	0.0056018	0.0204227	0.0098762	CASP3/CASP9/TNF	3
BP	GO:0045123	cellular extravasation	2/32	67/18866	0.00575319	0.0209277	0.0101204	ELANE/TNF	2
BP	GO:0002637	regulation of immunoglobulin production	2/32	68/18866	0.00592129	0.0213956	0.0103467	IL6/TNF	2
BP	GO:0045428	regulation of nitric oxide biosynthetic process	2/32	68/18866	0.00592129	0.0213956	0.0103467	IL1B/TNF	2
BP	GO:0072577	endothelial cell apoptotic process	2/32	68/18866	0.00592129	0.0213956	0.0103467	PLCG1/TNF	2
BP	GO:0019722	calcium-mediated signaling	3/32	222/18866	0.00619999	0.0222543	0.0107619	PLCG1/PRKACA/TNF	3
BP	GO:0032388	positive regulation of intracellular transport	3/32	222/18866	0.00619999	0.0222543	0.0107619	CASP8/IL1B/PRKACA	3
BP	GO:0097529	myeloid leukocyte migration	3/32	222/18866	0.00619999	0.0222543	0.0107619	IL1B/IL6/TIRAP	3
BP	GO:0042982	amyloid precursor protein metabolic process	2/32	71/18866	0.00643895	0.0230353	0.0111396	CASP3/TNF	2
BP	GO:0001933	negative regulation of protein phosphorylation	4/32	444/18866	0.00646008	0.0230353	0.0111396	CASP3/IL1B/NLRP6/PYCARD	4
BP	GO:1901342	regulation of vasculature development	4/32	444/18866	0.00646008	0.0230353	0.0111396	IL1B/IL6/PLCG1/TNF	4
BP	GO:0050920	regulation of chemotaxis	3/32	229/18866	0.00675369	0.0240296	0.0116204	ELANE/IL6/TIRAP	3
BP	GO:0010001	glial cell differentiation	3/32	230/18866	0.00683513	0.0242662	0.0117349	IL1B/IL6/TNF	3
BP	GO:0001649	osteoblast differentiation	3/32	231/18866	0.00691715	0.024424	0.0118112	IL6/PRKACA/TNF	3
BP	GO:0051259	protein complex oligomerization	3/32	231/18866	0.00691715	0.024424	0.0118112	GSDMD/NLRC4/PYCARD	3
BP	GO:0050673	epithelial cell proliferation	4/32	453/18866	0.00692775	0.024424	0.0118112	IL6/NOD2/PLCG1/TNF	4
BP	GO:0034121	regulation of toll-like receptor signaling pathway	2/32	74/18866	0.00697655	0.024424	0.0118112	NLRP6/TIRAP	2
BP	GO:0009896	positive regulation of catabolic process	4/32	454/18866	0.00698107	0.024424	0.0118112	IL1B/IL6/NOD1/TNF	4
BP	GO:0050804	modulation of chemical synaptic transmission	4/32	454/18866	0.00698107	0.024424	0.0118112	IL1B/PLCG1/PRKACA/TNF	4
BP	GO:0019882	antigen processing and presentation	3/32	232/18866	0.00699976	0.024424	0.0118112	NOD1/NOD2/PYCARD	3
BP	GO:0030595	leukocyte chemotaxis	3/32	232/18866	0.00699976	0.024424	0.0118112	IL1B/IL6/TIRAP	3
BP	GO:0099177	regulation of trans-synaptic signaling	4/32	455/18866	0.00703466	0.0244933	0.0118447	IL1B/PLCG1/PRKACA/TNF	4
BP	GO:0009743	response to carbohydrate	3/32	233/18866	0.00708295	0.0245563	0.0118751	CASP3/IL1B/PRKACA	3
BP	GO:2001234	negative regulation of apoptotic signaling pathway	3/32	233/18866	0.00708295	0.0245563	0.0118751	CASP8/IL1B/TNF	3
BP	GO:0006979	response to oxidative stress	4/32	458/18866	0.00719708	0.0248988	0.0120408	CASP3/GPX4/IL6/TNF	4
BP	GO:0000302	response to reactive oxygen species	3/32	235/18866	0.00725112	0.0250325	0.0121055	CASP3/IL6/TNF	3
BP	GO:0070830	bicellular tight junction assembly	2/32	77/18866	0.00753387	0.0259535	0.0125508	PRKACA/TNF	2
BP	GO:0050688	regulation of defense response to virus	2/32	78/18866	0.00772399	0.0265522	0.0128404	IL1B/PYCARD	2
BP	GO:0006809	nitric oxide biosynthetic process	2/32	79/18866	0.00791627	0.0270417	0.0130771	IL1B/TNF	2
BP	GO:0010827	regulation of glucose transmembrane transport	2/32	79/18866	0.00791627	0.0270417	0.0130771	IL1B/TNF	2
BP	GO:0120192	tight junction assembly	2/32	79/18866	0.00791627	0.0270417	0.0130771	PRKACA/TNF	2
BP	GO:0006469	negative regulation of protein kinase activity	3/32	246/18866	0.00821855	0.0280154	0.0135479	CASP3/IL1B/PYCARD	3
BP	GO:0051279	regulation of release of sequestered calcium ion into cytosol	2/32	81/18866	0.00830729	0.0282587	0.0136656	PLCG1/PRKACA	2
BP	GO:0022617	extracellular matrix disassembly	2/32	82/18866	0.00850601	0.0287542	0.0139052	ELANE/IL6	2
BP	GO:0120193	tight junction organization	2/32	82/18866	0.00850601	0.0287542	0.0139052	PRKACA/TNF	2
BP	GO:1902930	regulation of alcohol biosynthetic process	2/32	82/18866	0.00850601	0.0287542	0.0139052	IL1B/TNF	2
BP	GO:0042326	negative regulation of phosphorylation	4/32	484/18866	0.00871023	0.0293835	0.0142095	CASP3/IL1B/NLRP6/PYCARD	4
BP	GO:0046209	nitric oxide metabolic process	2/32	84/18866	0.00890984	0.0299946	0.0145051	IL1B/TNF	2
BP	GO:0006970	response to osmotic stress	2/32	85/18866	0.00911494	0.0304957	0.0147474	CASP3/TNF	2
BP	GO:0030101	natural killer cell activation	2/32	85/18866	0.00911494	0.0304957	0.0147474	CASP8/IL18	2
BP	GO:0043297	apical junction assembly	2/32	85/18866	0.00911494	0.0304957	0.0147474	PRKACA/TNF	2
BP	GO:0030072	peptide hormone secretion	3/32	257/18866	0.00925888	0.0308503	0.0149189	IL1B/IL6/TNF	3
BP	GO:0031334	positive regulation of protein-containing complex assembly	3/32	257/18866	0.00925888	0.0308503	0.0149189	PYCARD/TIRAP/TNF	3
BP	GO:0001776	leukocyte homeostasis	2/32	86/18866	0.00932214	0.0309343	0.0149595	CASP3/IL6	2
BP	GO:0045445	myoblast differentiation	2/32	86/18866	0.00932214	0.0309343	0.0149595	IL18/TNF	2
BP	GO:2001057	reactive nitrogen species metabolic process	2/32	87/18866	0.00953145	0.0315644	0.0152642	IL1B/TNF	2
BP	GO:0014068	positive regulation of phosphatidylinositol 3-kinase signaling	2/32	88/18866	0.00974286	0.0321336	0.0155395	IL18/TNF	2
BP	GO:0046889	positive regulation of lipid biosynthetic process	2/32	88/18866	0.00974286	0.0321336	0.0155395	IL1B/TNF	2
BP	GO:0050730	regulation of peptidyl-tyrosine phosphorylation	3/32	263/18866	0.00985749	0.0324459	0.0156905	IL18/IL6/TNF	3
BP	GO:0008625	extrinsic apoptotic signaling pathway via death domain receptors	2/32	89/18866	0.00995635	0.0326492	0.0157888	CASP8/TNF	2
BP	GO:0033157	regulation of intracellular protein transport	3/32	264/18866	0.00995941	0.0326492	0.0157888	CASP8/IL1B/PRKACA	3
BP	GO:0030522	intracellular receptor signaling pathway	3/32	265/18866	0.010062	0.032919	0.0159193	CASP8/NOD1/NOD2	3
BP	GO:0046883	regulation of hormone secretion	3/32	267/18866	0.0102689	0.0335286	0.016214	IL1B/IL6/TNF	3
BP	GO:0033673	negative regulation of kinase activity	3/32	268/18866	0.0103733	0.0337195	0.0163064	CASP3/IL1B/PYCARD	3
BP	GO:0001843	neural tube closure	2/32	91/18866	0.0103896	0.0337195	0.0163064	CASP3/PRKACA	2
BP	GO:0034103	regulation of tissue remodeling	2/32	91/18866	0.0103896	0.0337195	0.0163064	IL18/IL6	2
BP	GO:0060606	tube closure	2/32	92/18866	0.0106093	0.0343639	0.016618	CASP3/PRKACA	2
BP	GO:0043491	protein kinase B signaling	3/32	278/18866	0.0114516	0.0370184	0.0179017	IL18/IL1B/TNF	3
BP	GO:0002690	positive regulation of leukocyte chemotaxis	2/32	96/18866	0.0115087	0.0371292	0.0179553	IL6/TIRAP	2
BP	GO:0042100	B cell proliferation	2/32	97/18866	0.0117386	0.0376469	0.0182056	CASP3/TIRAP	2
BP	GO:0046634	regulation of alpha-beta T cell activation	2/32	97/18866	0.0117386	0.0376469	0.0182056	IL18/NLRP3	2
BP	GO:0071674	mononuclear cell migration	2/32	97/18866	0.0117386	0.0376469	0.0182056	IL6/TNF	2
BP	GO:0014020	primary neural tube formation	2/32	98/18866	0.0119706	0.038165	0.0184562	CASP3/PRKACA	2
BP	GO:0045833	negative regulation of lipid metabolic process	2/32	98/18866	0.0119706	0.038165	0.0184562	IL1B/TNF	2
BP	GO:0050810	regulation of steroid biosynthetic process	2/32	98/18866	0.0119706	0.038165	0.0184562	IL1B/TNF	2
BP	GO:0010717	regulation of epithelial to mesenchymal transition	2/32	99/18866	0.0122046	0.038759	0.0187434	IL1B/IL6	2
BP	GO:0062207	regulation of pattern recognition receptor signaling pathway	2/32	99/18866	0.0122046	0.038759	0.0187434	NLRP6/TIRAP	2
BP	GO:0050848	regulation of calcium-mediated signaling	2/32	100/18866	0.0124405	0.0394314	0.0190686	PRKACA/TNF	2
BP	GO:0010522	regulation of calcium ion transport into cytosol	2/32	101/18866	0.0126785	0.0399521	0.0193204	PLCG1/PRKACA	2
BP	GO:0042116	macrophage activation	2/32	101/18866	0.0126785	0.0399521	0.0193204	IL6/TNF	2
BP	GO:0045639	positive regulation of myeloid cell differentiation	2/32	101/18866	0.0126785	0.0399521	0.0193204	CASP8/TNF	2
BP	GO:0030593	neutrophil chemotaxis	2/32	103/18866	0.0131605	0.0413108	0.0199774	IL1B/TIRAP	2
BP	GO:0098869	cellular oxidant detoxification	2/32	103/18866	0.0131605	0.0413108	0.0199774	GPX4/TNF	2
BP	GO:0043279	response to alkaloid	2/32	104/18866	0.0134045	0.0419916	0.0203067	CASP3/CASP6	2
BP	GO:0050768	negative regulation of neurogenesis	3/32	295/18866	0.013429	0.0419916	0.0203067	IL1B/IL6/TNF	3
BP	GO:0051348	negative regulation of transferase activity	3/32	296/18866	0.0135511	0.0422918	0.0204519	CASP3/IL1B/PYCARD	3
BP	GO:0001841	neural tube formation	2/32	106/18866	0.0138983	0.0432096	0.0208957	CASP3/PRKACA	2
BP	GO:2000379	positive regulation of reactive oxygen species metabolic process	2/32	106/18866	0.0138983	0.0432096	0.0208957	IL1B/TNF	2
BP	GO:1903426	regulation of reactive oxygen species biosynthetic process	2/32	107/18866	0.0141482	0.0439025	0.0212308	IL1B/TNF	2
BP	GO:0001909	leukocyte mediated cytotoxicity	2/32	108/18866	0.0144	0.0445988	0.0215675	ELANE/IL18	2
BP	GO:0033138	positive regulation of peptidyl-serine phosphorylation	2/32	109/18866	0.0146537	0.0452985	0.0219058	IL6/TNF	2
BP	GO:1904659	glucose transmembrane transport	2/32	110/18866	0.0149095	0.0459952	0.0222428	IL1B/TNF	2
BP	GO:0042063	gliogenesis	3/32	307/18866	0.0149357	0.0459952	0.0222428	IL1B/IL6/TNF	3
BP	GO:0016236	macroautophagy	3/32	310/18866	0.0153268	0.0470215	0.0227391	CASP3/NOD1/PRKACA	3
BP	GO:0018105	peptidyl-serine phosphorylation	3/32	310/18866	0.0153268	0.0470215	0.0227391	IL6/PRKACA/TNF	3
BP	GO:0046822	regulation of nucleocytoplasmic transport	2/32	112/18866	0.0154267	0.0472387	0.0228441	IL1B/PRKACA	2
BP	GO:0060326	cell chemotaxis	3/32	311/18866	0.0154585	0.0472472	0.0228482	IL1B/IL6/TIRAP	3
BP	GO:0035821	modulation of process of other organism	2/32	113/18866	0.0156881	0.0478591	0.0231441	CASP8/GSDMD	2
BP	GO:1903532	positive regulation of secretion by cell	3/32	313/18866	0.0157237	0.0478779	0.0231532	IL1B/IL6/TNF	3
BP	GO:0046879	hormone secretion	3/32	314/18866	0.0158573	0.0481944	0.0233063	IL1B/IL6/TNF	3
BP	GO:0008645	hexose transmembrane transport	2/32	114/18866	0.0159515	0.0482104	0.023314	IL1B/TNF	2
BP	GO:0043200	response to amino acid	2/32	114/18866	0.0159515	0.0482104	0.023314	CASP3/TNF	2
BP	GO:1990748	cellular detoxification	2/32	114/18866	0.0159515	0.0482104	0.023314	GPX4/TNF	2
BP	GO:0015749	monosaccharide transmembrane transport	2/32	116/18866	0.016484	0.0491503	0.0237685	IL1B/TNF	2
BP	GO:0060964	regulation of gene silencing by miRNA	2/32	116/18866	0.016484	0.0491503	0.0237685	IL6/TNF	2
BP	GO:0009416	response to light stimulus	3/32	319/18866	0.016535	0.0491503	0.0237685	CASP3/CASP9/ELANE	3
BP	GO:0045446	endothelial cell differentiation	2/32	117/18866	0.0167531	0.0491503	0.0237685	IL1B/TNF	2
BP	GO:0002676	regulation of chronic inflammatory response	1/32	10/18866	0.0168368	0.0491503	0.0237685	TNF	1
BP	GO:0032308	positive regulation of prostaglandin secretion	1/32	10/18866	0.0168368	0.0491503	0.0237685	IL1B	1
BP	GO:0032817	regulation of natural killer cell proliferation	1/32	10/18866	0.0168368	0.0491503	0.0237685	IL18	1
BP	GO:0033083	regulation of immature T cell proliferation	1/32	10/18866	0.0168368	0.0491503	0.0237685	IL1B	1
BP	GO:0034135	regulation of toll-like receptor 2 signaling pathway	1/32	10/18866	0.0168368	0.0491503	0.0237685	TIRAP	1
BP	GO:0044351	macropinocytosis	1/32	10/18866	0.0168368	0.0491503	0.0237685	PYCARD	1
BP	GO:0070091	glucagon secretion	1/32	10/18866	0.0168368	0.0491503	0.0237685	IL6	1
BP	GO:0070092	regulation of glucagon secretion	1/32	10/18866	0.0168368	0.0491503	0.0237685	IL6	1
BP	GO:0070391	response to lipoteichoic acid	1/32	10/18866	0.0168368	0.0491503	0.0237685	TIRAP	1
BP	GO:0070942	neutrophil mediated cytotoxicity	1/32	10/18866	0.0168368	0.0491503	0.0237685	ELANE	1
BP	GO:0071223	cellular response to lipoteichoic acid	1/32	10/18866	0.0168368	0.0491503	0.0237685	TIRAP	1
BP	GO:0097050	type B pancreatic cell apoptotic process	1/32	10/18866	0.0168368	0.0491503	0.0237685	IL6	1
BP	GO:1900222	negative regulation of amyloid-beta clearance	1/32	10/18866	0.0168368	0.0491503	0.0237685	TNF	1
BP	GO:2000109	regulation of macrophage apoptotic process	1/32	10/18866	0.0168368	0.0491503	0.0237685	NOD2	1
BP	GO:2000659	regulation of interleukin-1-mediated signaling pathway	1/32	10/18866	0.0168368	0.0491503	0.0237685	IL6	1
BP	GO:0033559	unsaturated fatty acid metabolic process	2/32	118/18866	0.0170241	0.0494307	0.0239041	GPX4/IL1B	2
BP	GO:0034219	carbohydrate transmembrane transport	2/32	118/18866	0.0170241	0.0494307	0.0239041	IL1B/TNF	2
BP	GO:0051209	release of sequestered calcium ion into cytosol	2/32	118/18866	0.0170241	0.0494307	0.0239041	PLCG1/PRKACA	2
BP	GO:0009895	negative regulation of catabolic process	3/32	323/18866	0.0170888	0.049442	0.0239096	IL1B/TIRAP/TNF	3
BP	GO:0009914	hormone transport	3/32	323/18866	0.0170888	0.049442	0.0239096	IL1B/IL6/TNF	3
BP	GO:0010822	positive regulation of mitochondrion organization	2/32	119/18866	0.017297	0.0498668	0.024115	CASP8/PYCARD	2
BP	GO:0051283	negative regulation of sequestering of calcium ion	2/32	119/18866	0.017297	0.0498668	0.024115	PLCG1/PRKACA	2
BP	GO:0060147	regulation of posttranscriptional gene silencing	2/32	120/18866	0.0175717	0.0504798	0.0244115	IL6/TNF	2
BP	GO:0060966	regulation of gene silencing by RNA	2/32	120/18866	0.0175717	0.0504798	0.0244115	IL6/TNF	2
BP	GO:0051282	regulation of sequestering of calcium ion	2/32	121/18866	0.0178483	0.0508642	0.0245974	PLCG1/PRKACA	2
BP	GO:0006690	icosanoid metabolic process	2/32	122/18866	0.0181267	0.0508642	0.0245974	GPX4/IL1B	2
BP	GO:0097237	cellular response to toxic substance	2/32	122/18866	0.0181267	0.0508642	0.0245974	GPX4/TNF	2
BP	GO:1990266	neutrophil migration	2/32	122/18866	0.0181267	0.0508642	0.0245974	IL1B/TIRAP	2
BP	GO:0060562	epithelial tube morphogenesis	3/32	331/18866	0.0182276	0.0508642	0.0245974	CASP3/PRKACA/TNF	3
BP	GO:0002761	regulation of myeloid leukocyte differentiation	2/32	123/18866	0.018407	0.0508642	0.0245974	CASP8/TNF	2
BP	GO:0001787	natural killer cell proliferation	1/32	11/18866	0.0185053	0.0508642	0.0245974	IL18	1
BP	GO:0032306	regulation of prostaglandin secretion	1/32	11/18866	0.0185053	0.0508642	0.0245974	IL1B	1
BP	GO:0032754	positive regulation of interleukin-5 production	1/32	11/18866	0.0185053	0.0508642	0.0245974	NLRP3	1
BP	GO:0033079	immature T cell proliferation	1/32	11/18866	0.0185053	0.0508642	0.0245974	IL1B	1
BP	GO:0046643	regulation of gamma-delta T cell activation	1/32	11/18866	0.0185053	0.0508642	0.0245974	NOD2	1
BP	GO:0051024	positive regulation of immunoglobulin secretion	1/32	11/18866	0.0185053	0.0508642	0.0245974	IL6	1
BP	GO:0051132	NK T cell activation	1/32	11/18866	0.0185053	0.0508642	0.0245974	IL18	1
BP	GO:0051673	membrane disruption in other organism	1/32	11/18866	0.0185053	0.0508642	0.0245974	GSDMD	1
BP	GO:0070254	mucus secretion	1/32	11/18866	0.0185053	0.0508642	0.0245974	NLRP6	1
BP	GO:0070339	response to bacterial lipopeptide	1/32	11/18866	0.0185053	0.0508642	0.0245974	TIRAP	1
BP	GO:0070673	response to interleukin-18	1/32	11/18866	0.0185053	0.0508642	0.0245974	IL18	1
BP	GO:0071220	cellular response to bacterial lipoprotein	1/32	11/18866	0.0185053	0.0508642	0.0245974	TIRAP	1
BP	GO:0071221	cellular response to bacterial lipopeptide	1/32	11/18866	0.0185053	0.0508642	0.0245974	TIRAP	1
BP	GO:0071803	positive regulation of podosome assembly	1/32	11/18866	0.0185053	0.0508642	0.0245974	TNF	1
BP	GO:1901033	positive regulation of response to reactive oxygen species	1/32	11/18866	0.0185053	0.0508642	0.0245974	TNF	1
BP	GO:1903800	positive regulation of production of miRNAs involved in gene silencing by miRNA	1/32	11/18866	0.0185053	0.0508642	0.0245974	IL6	1
BP	GO:1905245	regulation of aspartic-type peptidase activity	1/32	11/18866	0.0185053	0.0508642	0.0245974	NLRP7	1
BP	GO:2000318	positive regulation of T-helper 17 type immune response	1/32	11/18866	0.0185053	0.0508642	0.0245974	NLRP3	1
BP	GO:2001269	positive regulation of cysteine-type endopeptidase activity involved in apoptotic signaling pathway	1/32	11/18866	0.0185053	0.0508642	0.0245974	CASP8	1
BP	GO:0018209	peptidyl-serine modification	3/32	333/18866	0.0185188	0.0508642	0.0245974	IL6/PRKACA/TNF	3
BP	GO:0002688	regulation of leukocyte chemotaxis	2/32	124/18866	0.0186892	0.0510733	0.0246985	IL6/TIRAP	2
BP	GO:0022612	gland morphogenesis	2/32	124/18866	0.0186892	0.0510733	0.0246985	IL6/TNF	2
BP	GO:0051208	sequestering of calcium ion	2/32	124/18866	0.0186892	0.0510733	0.0246985	PLCG1/PRKACA	2
BP	GO:0001838	embryonic epithelial tube formation	2/32	125/18866	0.0189732	0.0515893	0.024948	CASP3/PRKACA	2
BP	GO:0008637	apoptotic mitochondrial changes	2/32	125/18866	0.0189732	0.0515893	0.024948	CASP8/PYCARD	2
BP	GO:0032479	regulation of type I interferon production	2/32	125/18866	0.0189732	0.0515893	0.024948	PYCARD/TIRAP	2
BP	GO:0014066	regulation of phosphatidylinositol 3-kinase signaling	2/32	127/18866	0.0195466	0.0525612	0.025418	IL18/TNF	2
BP	GO:0032606	type I interferon production	2/32	127/18866	0.0195466	0.0525612	0.025418	PYCARD/TIRAP	2
BP	GO:0071621	granulocyte chemotaxis	2/32	127/18866	0.0195466	0.0525612	0.025418	IL1B/TIRAP	2
BP	GO:1905477	positive regulation of protein localization to membrane	2/32	127/18866	0.0195466	0.0525612	0.025418	CASP8/TNF	2
BP	GO:0051047	positive regulation of secretion	3/32	340/18866	0.0195586	0.0525612	0.025418	IL1B/IL6/TNF	3
BP	GO:0034763	negative regulation of transmembrane transport	2/32	128/18866	0.0198361	0.0525612	0.025418	IL1B/TNF	2
BP	GO:1903409	reactive oxygen species biosynthetic process	2/32	128/18866	0.0198361	0.0525612	0.025418	IL1B/TNF	2
BP	GO:0010721	negative regulation of cell development	3/32	343/18866	0.020014	0.0525612	0.025418	IL1B/IL6/TNF	3
BP	GO:0016042	lipid catabolic process	3/32	343/18866	0.020014	0.0525612	0.025418	IL1B/PLCG1/TNF	3
BP	GO:0000185	activation of MAPKKK activity	1/32	12/18866	0.0201711	0.0525612	0.025418	TNF	1
BP	GO:0002730	regulation of dendritic cell cytokine production	1/32	12/18866	0.0201711	0.0525612	0.025418	NOD2	1
BP	GO:0002863	positive regulation of inflammatory response to antigenic stimulus	1/32	12/18866	0.0201711	0.0525612	0.025418	TNF	1
BP	GO:0002923	regulation of humoral immune response mediated by circulating immunoglobulin	1/32	12/18866	0.0201711	0.0525612	0.025418	TNF	1
BP	GO:0031392	regulation of prostaglandin biosynthetic process	1/32	12/18866	0.0201711	0.0525612	0.025418	IL1B	1
BP	GO:0032490	detection of molecule of bacterial origin	1/32	12/18866	0.0201711	0.0525612	0.025418	NOD2	1
BP	GO:0032621	interleukin-18 production	1/32	12/18866	0.0201711	0.0525612	0.025418	NLRP3	1
BP	GO:0032736	positive regulation of interleukin-13 production	1/32	12/18866	0.0201711	0.0525612	0.025418	NLRP3	1
BP	GO:0036462	TRAIL-activated apoptotic signaling pathway	1/32	12/18866	0.0201711	0.0525612	0.025418	CASP8	1
BP	GO:0051798	positive regulation of hair follicle development	1/32	12/18866	0.0201711	0.0525612	0.025418	TNF	1
BP	GO:0071107	response to parathyroid hormone	1/32	12/18866	0.0201711	0.0525612	0.025418	PRKACA	1
BP	GO:0071639	positive regulation of monocyte chemotactic protein-1 production	1/32	12/18866	0.0201711	0.0525612	0.025418	IL1B	1
BP	GO:0071888	macrophage apoptotic process	1/32	12/18866	0.0201711	0.0525612	0.025418	NOD2	1
BP	GO:0072540	T-helper 17 cell lineage commitment	1/32	12/18866	0.0201711	0.0525612	0.025418	IL6	1
BP	GO:0090154	positive regulation of sphingolipid biosynthetic process	1/32	12/18866	0.0201711	0.0525612	0.025418	TNF	1
BP	GO:1902510	regulation of apoptotic DNA fragmentation	1/32	12/18866	0.0201711	0.0525612	0.025418	IL6	1
BP	GO:2000304	positive regulation of ceramide biosynthetic process	1/32	12/18866	0.0201711	0.0525612	0.025418	TNF	1
BP	GO:0006766	vitamin metabolic process	2/32	131/18866	0.0207153	0.0538069	0.0260204	IL1B/TNF	2
BP	GO:0019218	regulation of steroid metabolic process	2/32	131/18866	0.0207153	0.0538069	0.0260204	IL1B/TNF	2
BP	GO:0001101	response to acid chemical	2/32	132/18866	0.021012	0.0544905	0.026351	CASP3/TNF	2
BP	GO:0072175	epithelial tube formation	2/32	133/18866	0.0213105	0.0551277	0.0266592	CASP3/PRKACA	2
BP	GO:0050708	regulation of protein secretion	3/32	352/18866	0.0214156	0.0551277	0.0266592	IL1B/IL6/TNF	3
BP	GO:0002920	regulation of humoral immune response	2/32	134/18866	0.0216107	0.0551277	0.0266592	IL1B/TNF	2
BP	GO:0002371	dendritic cell cytokine production	1/32	13/18866	0.0218341	0.0551277	0.0266592	NOD2	1
BP	GO:0002674	negative regulation of acute inflammatory response	1/32	13/18866	0.0218341	0.0551277	0.0266592	NLRP3	1
BP	GO:0010623	programmed cell death involved in cell development	1/32	13/18866	0.0218341	0.0551277	0.0266592	IL1B	1
BP	GO:0016264	gap junction assembly	1/32	13/18866	0.0218341	0.0551277	0.0266592	IL1B	1
BP	GO:0031053	primary miRNA processing	1/32	13/18866	0.0218341	0.0551277	0.0266592	IL6	1
BP	GO:0032493	response to bacterial lipoprotein	1/32	13/18866	0.0218341	0.0551277	0.0266592	TIRAP	1
BP	GO:0033089	positive regulation of T cell differentiation in thymus	1/32	13/18866	0.0218341	0.0551277	0.0266592	IL1B	1
BP	GO:0033127	regulation of histone phosphorylation	1/32	13/18866	0.0218341	0.0551277	0.0266592	IL1B	1
BP	GO:0042635	positive regulation of hair cycle	1/32	13/18866	0.0218341	0.0551277	0.0266592	TNF	1
BP	GO:0061043	regulation of vascular wound healing	1/32	13/18866	0.0218341	0.0551277	0.0266592	TNF	1
BP	GO:0071872	cellular response to epinephrine stimulus	1/32	13/18866	0.0218341	0.0551277	0.0266592	PRKACA	1
BP	GO:1902916	positive regulation of protein polyubiquitination	1/32	13/18866	0.0218341	0.0551277	0.0266592	NOD2	1
BP	GO:1903236	regulation of leukocyte tethering or rolling	1/32	13/18866	0.0218341	0.0551277	0.0266592	ELANE	1
BP	GO:2000121	regulation of removal of superoxide radicals	1/32	13/18866	0.0218341	0.0551277	0.0266592	TNF	1
BP	GO:0003158	endothelium development	2/32	135/18866	0.0219127	0.0552405	0.0267137	IL1B/TNF	2
BP	GO:0045727	positive regulation of translation	2/32	136/18866	0.0222165	0.0559196	0.0270421	IL6/TNF	2
BP	GO:0032386	regulation of intracellular transport	3/32	358/18866	0.0223795	0.0562428	0.0271984	CASP8/IL1B/PRKACA	3
BP	GO:0062197	cellular response to chemical stress	3/32	360/18866	0.0227061	0.0569754	0.0275527	CASP3/IL6/TNF	3
BP	GO:0098754	detoxification	2/32	138/18866	0.0228293	0.0571965	0.0276596	GPX4/TNF	2
BP	GO:0060968	regulation of gene silencing	2/32	140/18866	0.0234492	0.0577941	0.0279486	IL6/TNF	2
BP	GO:0097553	calcium ion transmembrane import into cytosol	2/32	140/18866	0.0234492	0.0577941	0.0279486	PLCG1/PRKACA	2
BP	GO:0030213	hyaluronan biosynthetic process	1/32	14/18866	0.0234944	0.0577941	0.0279486	IL1B	1
BP	GO:0032310	prostaglandin secretion	1/32	14/18866	0.0234944	0.0577941	0.0279486	IL1B	1
BP	GO:0032688	negative regulation of interferon-beta production	1/32	14/18866	0.0234944	0.0577941	0.0279486	PYCARD	1
BP	GO:0046007	negative regulation of activated T cell proliferation	1/32	14/18866	0.0234944	0.0577941	0.0279486	CASP3	1
BP	GO:0060831	smoothened signaling pathway involved in dorsal/ventral neural tube patterning	1/32	14/18866	0.0234944	0.0577941	0.0279486	PRKACA	1
BP	GO:0070431	nucleotide-binding oligomerization domain containing 2 signaling pathway	1/32	14/18866	0.0234944	0.0577941	0.0279486	NOD2	1
BP	GO:0070486	leukocyte aggregation	1/32	14/18866	0.0234944	0.0577941	0.0279486	IL1B	1
BP	GO:1900044	regulation of protein K63-linked ubiquitination	1/32	14/18866	0.0234944	0.0577941	0.0279486	NOD2	1
BP	GO:1903624	regulation of DNA catabolic process	1/32	14/18866	0.0234944	0.0577941	0.0279486	IL6	1
BP	GO:2001279	regulation of unsaturated fatty acid biosynthetic process	1/32	14/18866	0.0234944	0.0577941	0.0279486	IL1B	1
BP	GO:0010038	response to metal ion	3/32	366/18866	0.0237014	0.0582153	0.0281523	CASP3/CASP8/CASP9	3
BP	GO:0045598	regulation of fat cell differentiation	2/32	143/18866	0.0243919	0.0598208	0.0289287	IL6/TNF	2
BP	GO:0050921	positive regulation of chemotaxis	2/32	144/18866	0.0247096	0.0605086	0.0292613	IL6/TIRAP	2
BP	GO:0033135	regulation of peptidyl-serine phosphorylation	2/32	145/18866	0.0250289	0.0609494	0.0294745	IL6/TNF	2
BP	GO:0018108	peptidyl-tyrosine phosphorylation	3/32	374/18866	0.0250654	0.0609494	0.0294745	IL18/IL6/TNF	3
BP	GO:0034134	toll-like receptor 2 signaling pathway	1/32	15/18866	0.0251519	0.0609494	0.0294745	TIRAP	1
BP	GO:0045651	positive regulation of macrophage differentiation	1/32	15/18866	0.0251519	0.0609494	0.0294745	CASP8	1
BP	GO:0045779	negative regulation of bone resorption	1/32	15/18866	0.0251519	0.0609494	0.0294745	IL6	1
BP	GO:0071801	regulation of podosome assembly	1/32	15/18866	0.0251519	0.0609494	0.0294745	TNF	1
BP	GO:1900119	positive regulation of execution phase of apoptosis	1/32	15/18866	0.0251519	0.0609494	0.0294745	IL6	1
BP	GO:0042542	response to hydrogen peroxide	2/32	146/18866	0.02535	0.061338	0.0296624	CASP3/IL6	2
BP	GO:0018212	peptidyl-tyrosine modification	3/32	377/18866	0.0255877	0.061821	0.029896	IL18/IL6/TNF	3
BP	GO:0002791	regulation of peptide secretion	3/32	381/18866	0.0262933	0.0634315	0.0306748	IL1B/IL6/TNF	3
BP	GO:0035148	tube formation	2/32	150/18866	0.0266513	0.0634466	0.0306821	CASP3/PRKACA	2
BP	GO:0097530	granulocyte migration	2/32	150/18866	0.0266513	0.0634466	0.0306821	IL1B/TIRAP	2
BP	GO:0001780	neutrophil homeostasis	1/32	16/18866	0.0268068	0.0634466	0.0306821	IL6	1
BP	GO:0002295	T-helper cell lineage commitment	1/32	16/18866	0.0268068	0.0634466	0.0306821	IL6	1
BP	GO:0002523	leukocyte migration involved in inflammatory response	1/32	16/18866	0.0268068	0.0634466	0.0306821	ELANE	1
BP	GO:0019372	lipoxygenase pathway	1/32	16/18866	0.0268068	0.0634466	0.0306821	GPX4	1
BP	GO:0033033	negative regulation of myeloid cell apoptotic process	1/32	16/18866	0.0268068	0.0634466	0.0306821	NOD2	1
BP	GO:0034380	high-density lipoprotein particle assembly	1/32	16/18866	0.0268068	0.0634466	0.0306821	PRKACA	1
BP	GO:0046325	negative regulation of glucose import	1/32	16/18866	0.0268068	0.0634466	0.0306821	TNF	1
BP	GO:0051770	positive regulation of nitric-oxide synthase biosynthetic process	1/32	16/18866	0.0268068	0.0634466	0.0306821	NOD2	1
BP	GO:0070886	positive regulation of calcineurin-NFAT signaling cascade	1/32	16/18866	0.0268068	0.0634466	0.0306821	TNF	1
BP	GO:0071871	response to epinephrine	1/32	16/18866	0.0268068	0.0634466	0.0306821	PRKACA	1
BP	GO:0106058	positive regulation of calcineurin-mediated signaling	1/32	16/18866	0.0268068	0.0634466	0.0306821	TNF	1
BP	GO:0008643	carbohydrate transport	2/32	151/18866	0.0269808	0.0636482	0.0307796	IL1B/TNF	2
BP	GO:0016331	morphogenesis of embryonic epithelium	2/32	151/18866	0.0269808	0.0636482	0.0307796	CASP3/PRKACA	2
BP	GO:0006066	alcohol metabolic process	3/32	385/18866	0.0270094	0.0636482	0.0307796	IL1B/PLCG1/TNF	3
BP	GO:0001837	epithelial to mesenchymal transition	2/32	152/18866	0.027312	0.0641753	0.0310344	IL1B/IL6	2
BP	GO:1903169	regulation of calcium ion transmembrane transport	2/32	152/18866	0.027312	0.0641753	0.0310344	PLCG1/PRKACA	2
BP	GO:0002262	myeloid cell homeostasis	2/32	154/18866	0.0279793	0.0654595	0.0316555	CASP3/IL6	2
BP	GO:0014065	phosphatidylinositol 3-kinase signaling	2/32	154/18866	0.0279793	0.0654595	0.0316555	IL18/TNF	2
BP	GO:0062013	positive regulation of small molecule metabolic process	2/32	154/18866	0.0279793	0.0654595	0.0316555	IL1B/TNF	2
BP	GO:0007250	activation of NF-kappaB-inducing kinase activity	1/32	17/18866	0.0284589	0.0655441	0.0316964	TIRAP	1
BP	GO:0010715	regulation of extracellular matrix disassembly	1/32	17/18866	0.0284589	0.0655441	0.0316964	IL6	1
BP	GO:0015732	prostaglandin transport	1/32	17/18866	0.0284589	0.0655441	0.0316964	IL1B	1
BP	GO:0030889	negative regulation of B cell proliferation	1/32	17/18866	0.0284589	0.0655441	0.0316964	CASP3	1
BP	GO:0030949	positive regulation of vascular endothelial growth factor receptor signaling pathway	1/32	17/18866	0.0284589	0.0655441	0.0316964	IL1B	1
BP	GO:0032305	positive regulation of icosanoid secretion	1/32	17/18866	0.0284589	0.0655441	0.0316964	IL1B	1
BP	GO:0032966	negative regulation of collagen biosynthetic process	1/32	17/18866	0.0284589	0.0655441	0.0316964	IL6	1
BP	GO:0044546	NLRP3 inflammasome complex assembly	1/32	17/18866	0.0284589	0.0655441	0.0316964	NLRP3	1
BP	GO:0046851	negative regulation of bone remodeling	1/32	17/18866	0.0284589	0.0655441	0.0316964	IL6	1
BP	GO:1905331	negative regulation of morphogenesis of an epithelium	1/32	17/18866	0.0284589	0.0655441	0.0316964	TNF	1
BP	GO:2001267	regulation of cysteine-type endopeptidase activity involved in apoptotic signaling pathway	1/32	17/18866	0.0284589	0.0655441	0.0316964	CASP8	1
BP	GO:0030198	extracellular matrix organization	3/32	395/18866	0.0288455	0.0662469	0.0320363	ELANE/IL6/TNF	3
BP	GO:0050678	regulation of epithelial cell proliferation	3/32	395/18866	0.0288455	0.0662469	0.0320363	NOD2/PLCG1/TNF	3
BP	GO:0043062	extracellular structure organization	3/32	396/18866	0.0290328	0.0665829	0.0321988	ELANE/IL6/TNF	3
BP	GO:0042176	regulation of protein catabolic process	3/32	397/18866	0.0292206	0.0669194	0.0323615	IL1B/PRKACA/TNF	3
BP	GO:0060402	calcium ion transport into cytosol	2/32	158/18866	0.0293336	0.0670837	0.0324409	PLCG1/PRKACA	2
BP	GO:0050777	negative regulation of immune response	2/32	159/18866	0.0296763	0.067772	0.0327738	NLRP6/TNF	2
BP	GO:0010713	negative regulation of collagen metabolic process	1/32	18/18866	0.0301083	0.0680891	0.0329271	IL6	1
BP	GO:0032656	regulation of interleukin-13 production	1/32	18/18866	0.0301083	0.0680891	0.0329271	NLRP3	1
BP	GO:0034199	activation of protein kinase A activity	1/32	18/18866	0.0301083	0.0680891	0.0329271	PRKACA	1
BP	GO:0071605	monocyte chemotactic protein-1 production	1/32	18/18866	0.0301083	0.0680891	0.0329271	IL1B	1
BP	GO:0071637	regulation of monocyte chemotactic protein-1 production	1/32	18/18866	0.0301083	0.0680891	0.0329271	IL1B	1
BP	GO:1900221	regulation of amyloid-beta clearance	1/32	18/18866	0.0301083	0.0680891	0.0329271	TNF	1
BP	GO:2000303	regulation of ceramide biosynthetic process	1/32	18/18866	0.0301083	0.0680891	0.0329271	TNF	1
BP	GO:0021915	neural tube development	2/32	163/18866	0.031063	0.0701507	0.0339241	CASP3/PRKACA	2
BP	GO:0043535	regulation of blood vessel endothelial cell migration	2/32	164/18866	0.0314137	0.0704414	0.0340647	PLCG1/TNF	2
BP	GO:0046165	alcohol biosynthetic process	2/32	164/18866	0.0314137	0.0704414	0.0340647	IL1B/TNF	2
BP	GO:0002862	negative regulation of inflammatory response to antigenic stimulus	1/32	19/18866	0.0317549	0.0704414	0.0340647	NLRP6	1
BP	GO:0010744	positive regulation of macrophage derived foam cell differentiation	1/32	19/18866	0.0317549	0.0704414	0.0340647	IL18	1
BP	GO:0019054	modulation by virus of host cellular process	1/32	19/18866	0.0317549	0.0704414	0.0340647	CASP8	1
BP	GO:0032674	regulation of interleukin-5 production	1/32	19/18866	0.0317549	0.0704414	0.0340647	NLRP3	1
BP	GO:0043373	CD4-positive, alpha-beta T cell lineage commitment	1/32	19/18866	0.0317549	0.0704414	0.0340647	IL6	1
BP	GO:0046629	gamma-delta T cell activation	1/32	19/18866	0.0317549	0.0704414	0.0340647	NOD2	1
BP	GO:0071800	podosome assembly	1/32	19/18866	0.0317549	0.0704414	0.0340647	TNF	1
BP	GO:0090153	regulation of sphingolipid biosynthetic process	1/32	19/18866	0.0317549	0.0704414	0.0340647	TNF	1
BP	GO:1905038	regulation of membrane lipid metabolic process	1/32	19/18866	0.0317549	0.0704414	0.0340647	TNF	1
BP	GO:2000010	positive regulation of protein localization to cell surface	1/32	19/18866	0.0317549	0.0704414	0.0340647	TNF	1
BP	GO:2000319	regulation of T-helper 17 cell differentiation	1/32	19/18866	0.0317549	0.0704414	0.0340647	NLRP3	1
BP	GO:0001503	ossification	3/32	412/18866	0.0321173	0.0710568	0.0343623	IL6/PRKACA/TNF	3
BP	GO:2001242	regulation of intrinsic apoptotic signaling pathway	2/32	166/18866	0.0321198	0.0710568	0.0343623	GSDME/PYCARD	2
BP	GO:0002544	chronic inflammatory response	1/32	20/18866	0.0333989	0.0725055	0.0350629	TNF	1
BP	GO:0007252	I-kappaB phosphorylation	1/32	20/18866	0.0333989	0.0725055	0.0350629	TNF	1
BP	GO:0032303	regulation of icosanoid secretion	1/32	20/18866	0.0333989	0.0725055	0.0350629	IL1B	1
BP	GO:0032634	interleukin-5 production	1/32	20/18866	0.0333989	0.0725055	0.0350629	NLRP3	1
BP	GO:0032816	positive regulation of natural killer cell activation	1/32	20/18866	0.0333989	0.0725055	0.0350629	IL18	1
BP	GO:0042089	cytokine biosynthetic process	1/32	20/18866	0.0333989	0.0725055	0.0350629	IL18	1
BP	GO:0046931	pore complex assembly	1/32	20/18866	0.0333989	0.0725055	0.0350629	GSDMD	1
BP	GO:0051767	nitric-oxide synthase biosynthetic process	1/32	20/18866	0.0333989	0.0725055	0.0350629	NOD2	1
BP	GO:0051769	regulation of nitric-oxide synthase biosynthetic process	1/32	20/18866	0.0333989	0.0725055	0.0350629	NOD2	1
BP	GO:0060353	regulation of cell adhesion molecule production	1/32	20/18866	0.0333989	0.0725055	0.0350629	IL1B	1
BP	GO:0060546	negative regulation of necroptotic process	1/32	20/18866	0.0333989	0.0725055	0.0350629	CASP8	1
BP	GO:0062099	negative regulation of programmed necrotic cell death	1/32	20/18866	0.0333989	0.0725055	0.0350629	CASP8	1
BP	GO:1900409	positive regulation of cellular response to oxidative stress	1/32	20/18866	0.0333989	0.0725055	0.0350629	TNF	1
BP	GO:2000193	positive regulation of fatty acid transport	1/32	20/18866	0.0333989	0.0725055	0.0350629	IL1B	1
BP	GO:0034614	cellular response to reactive oxygen species	2/32	170/18866	0.0335508	0.0727382	0.0351754	IL6/TNF	2
BP	GO:0030856	regulation of epithelial cell differentiation	2/32	171/18866	0.0339125	0.0734243	0.0355072	IL1B/TNF	2
BP	GO:0001906	cell killing	2/32	172/18866	0.0342757	0.0740136	0.0357922	ELANE/IL18	2
BP	GO:0050714	positive regulation of protein secretion	2/32	172/18866	0.0342757	0.0740136	0.0357922	IL6/TNF	2
BP	GO:0006633	fatty acid biosynthetic process	2/32	173/18866	0.0346404	0.0743803	0.0359695	GPX4/IL1B	2
BP	GO:0002363	alpha-beta T cell lineage commitment	1/32	21/18866	0.0350402	0.0743803	0.0359695	IL6	1
BP	GO:0002693	positive regulation of cellular extravasation	1/32	21/18866	0.0350402	0.0743803	0.0359695	ELANE	1
BP	GO:0016540	protein autoprocessing	1/32	21/18866	0.0350402	0.0743803	0.0359695	CASP1	1
BP	GO:0030277	maintenance of gastrointestinal epithelium	1/32	21/18866	0.0350402	0.0743803	0.0359695	NOD2	1
BP	GO:0042107	cytokine metabolic process	1/32	21/18866	0.0350402	0.0743803	0.0359695	IL18	1
BP	GO:0046641	positive regulation of alpha-beta T cell proliferation	1/32	21/18866	0.0350402	0.0743803	0.0359695	IL18	1
BP	GO:0051797	regulation of hair follicle development	1/32	21/18866	0.0350402	0.0743803	0.0359695	TNF	1
BP	GO:0061042	vascular wound healing	1/32	21/18866	0.0350402	0.0743803	0.0359695	TNF	1
BP	GO:0072574	hepatocyte proliferation	1/32	21/18866	0.0350402	0.0743803	0.0359695	IL6	1
BP	GO:0072575	epithelial cell proliferation involved in liver morphogenesis	1/32	21/18866	0.0350402	0.0743803	0.0359695	IL6	1
BP	GO:1903055	positive regulation of extracellular matrix organization	1/32	21/18866	0.0350402	0.0743803	0.0359695	IL6	1
BP	GO:1903978	regulation of microglial cell activation	1/32	21/18866	0.0350402	0.0743803	0.0359695	IL6	1
BP	GO:1901568	fatty acid derivative metabolic process	2/32	175/18866	0.0353744	0.0749919	0.0362653	GPX4/IL1B	2
BP	GO:0019216	regulation of lipid metabolic process	3/32	431/18866	0.0359968	0.076212	0.0368553	IL1B/NOD2/TNF	3
BP	GO:0048771	tissue remodeling	2/32	178/18866	0.0364869	0.076461	0.0369757	IL18/IL6	2
BP	GO:0051897	positive regulation of protein kinase B signaling	2/32	178/18866	0.0364869	0.076461	0.0369757	IL18/TNF	2
BP	GO:0060401	cytosolic calcium ion transport	2/32	178/18866	0.0364869	0.076461	0.0369757	PLCG1/PRKACA	2
BP	GO:0034329	cell junction assembly	3/32	434/18866	0.0366308	0.076461	0.0369757	IL1B/PRKACA/TNF	3
BP	GO:0002313	mature B cell differentiation involved in immune response	1/32	22/18866	0.0366787	0.076461	0.0369757	IL6	1
BP	GO:0034104	negative regulation of tissue remodeling	1/32	22/18866	0.0366787	0.076461	0.0369757	IL6	1
BP	GO:0035584	calcium-mediated signaling using intracellular calcium source	1/32	22/18866	0.0366787	0.076461	0.0369757	PRKACA	1
BP	GO:0043369	CD4-positive or CD8-positive, alpha-beta T cell lineage commitment	1/32	22/18866	0.0366787	0.076461	0.0369757	IL6	1
BP	GO:0060352	cell adhesion molecule production	1/32	22/18866	0.0366787	0.076461	0.0369757	IL1B	1
BP	GO:0072576	liver morphogenesis	1/32	22/18866	0.0366787	0.076461	0.0369757	IL6	1
BP	GO:1902884	positive regulation of response to oxidative stress	1/32	22/18866	0.0366787	0.076461	0.0369757	TNF	1
BP	GO:2000316	regulation of T-helper 17 type immune response	1/32	22/18866	0.0366787	0.076461	0.0369757	NLRP3	1
BP	GO:0010876	lipid localization	3/32	440/18866	0.0379162	0.0789394	0.0381742	IL1B/IL6/TNF	3
BP	GO:0006907	pinocytosis	1/32	23/18866	0.0383146	0.0789601	0.0381842	PYCARD	1
BP	GO:0007413	axonal fasciculation	1/32	23/18866	0.0383146	0.0789601	0.0381842	CASP3	1
BP	GO:0045649	regulation of macrophage differentiation	1/32	23/18866	0.0383146	0.0789601	0.0381842	CASP8	1
BP	GO:0045723	positive regulation of fatty acid biosynthetic process	1/32	23/18866	0.0383146	0.0789601	0.0381842	IL1B	1
BP	GO:0060445	branching involved in salivary gland morphogenesis	1/32	23/18866	0.0383146	0.0789601	0.0381842	TNF	1
BP	GO:0060547	negative regulation of necrotic cell death	1/32	23/18866	0.0383146	0.0789601	0.0381842	CASP8	1
BP	GO:0070935	3'-UTR-mediated mRNA stabilization	1/32	23/18866	0.0383146	0.0789601	0.0381842	TIRAP	1
BP	GO:0106030	neuron projection fasciculation	1/32	23/18866	0.0383146	0.0789601	0.0381842	CASP3	1
BP	GO:0001936	regulation of endothelial cell proliferation	2/32	184/18866	0.0387522	0.07966	0.0385227	PLCG1/TNF	2
BP	GO:0006611	protein export from nucleus	2/32	184/18866	0.0387522	0.07966	0.0385227	IL1B/PRKACA	2
BP	GO:0009314	response to radiation	3/32	447/18866	0.0394451	0.0808905	0.0391178	CASP3/CASP9/ELANE	3
BP	GO:0043254	regulation of protein-containing complex assembly	3/32	449/18866	0.0398877	0.0808905	0.0391178	PYCARD/TIRAP/TNF	3
BP	GO:0043409	negative regulation of MAPK cascade	2/32	187/18866	0.0399047	0.0808905	0.0391178	IL1B/NLRP6	2
BP	GO:0002438	acute inflammatory response to antigenic stimulus	1/32	24/18866	0.0399478	0.0808905	0.0391178	ELANE	1
BP	GO:0002719	negative regulation of cytokine production involved in immune response	1/32	24/18866	0.0399478	0.0808905	0.0391178	TNF	1
BP	GO:0010881	regulation of cardiac muscle contraction by regulation of the release of sequestered calcium ion	1/32	24/18866	0.0399478	0.0808905	0.0391178	PRKACA	1
BP	GO:0021904	dorsal/ventral neural tube patterning	1/32	24/18866	0.0399478	0.0808905	0.0391178	PRKACA	1
BP	GO:0032753	positive regulation of interleukin-4 production	1/32	24/18866	0.0399478	0.0808905	0.0391178	NLRP3	1
BP	GO:0034123	positive regulation of toll-like receptor signaling pathway	1/32	24/18866	0.0399478	0.0808905	0.0391178	TIRAP	1
BP	GO:0034143	regulation of toll-like receptor 4 signaling pathway	1/32	24/18866	0.0399478	0.0808905	0.0391178	TIRAP	1
BP	GO:0086064	cell communication by electrical coupling involved in cardiac conduction	1/32	24/18866	0.0399478	0.0808905	0.0391178	PRKACA	1
BP	GO:2000637	positive regulation of gene silencing by miRNA	1/32	24/18866	0.0399478	0.0808905	0.0391178	IL6	1
BP	GO:0043534	blood vessel endothelial cell migration	2/32	189/18866	0.0406804	0.0822715	0.0397856	PLCG1/TNF	2
BP	GO:0006644	phospholipid metabolic process	3/32	455/18866	0.0412309	0.0831565	0.0402136	GPX4/NOD2/PLCG1	3
BP	GO:0006874	cellular calcium ion homeostasis	3/32	456/18866	0.041457	0.0831565	0.0402136	ELANE/PLCG1/PRKACA	3
BP	GO:0019932	second-messenger-mediated signaling	3/32	456/18866	0.041457	0.0831565	0.0402136	PLCG1/PRKACA/TNF	3
BP	GO:0010821	regulation of mitochondrion organization	2/32	191/18866	0.0414618	0.0831565	0.0402136	CASP8/PYCARD	2
BP	GO:0010954	positive regulation of protein processing	1/32	25/18866	0.0415783	0.0831565	0.0402136	NLRC4	1
BP	GO:0045992	negative regulation of embryonic development	1/32	25/18866	0.0415783	0.0831565	0.0402136	PRKACA	1
BP	GO:0060148	positive regulation of posttranscriptional gene silencing	1/32	25/18866	0.0415783	0.0831565	0.0402136	IL6	1
BP	GO:0071677	positive regulation of mononuclear cell migration	1/32	25/18866	0.0415783	0.0831565	0.0402136	TNF	1
BP	GO:1905564	positive regulation of vascular endothelial cell proliferation	1/32	25/18866	0.0415783	0.0831565	0.0402136	PLCG1	1
BP	GO:0048015	phosphatidylinositol-mediated signaling	2/32	192/18866	0.0418546	0.0836064	0.0404311	IL18/TNF	2
BP	GO:0002793	positive regulation of peptide secretion	2/32	193/18866	0.0422489	0.0842904	0.0407619	IL6/TNF	2
BP	GO:1905475	regulation of protein localization to membrane	2/32	195/18866	0.0430416	0.0848467	0.0410309	CASP8/TNF	2
BP	GO:0002683	negative regulation of immune system process	3/32	463/18866	0.0430577	0.0848467	0.0410309	CASP3/NLRP6/TNF	3
BP	GO:0019430	removal of superoxide radicals	1/32	26/18866	0.0432061	0.0848467	0.0410309	TNF	1
BP	GO:0032743	positive regulation of interleukin-2 production	1/32	26/18866	0.0432061	0.0848467	0.0410309	IL1B	1
BP	GO:0044068	modulation by symbiont of host cellular process	1/32	26/18866	0.0432061	0.0848467	0.0410309	CASP8	1
BP	GO:0051873	killing by host of symbiont cells	1/32	26/18866	0.0432061	0.0848467	0.0410309	ELANE	1
BP	GO:0060314	regulation of ryanodine-sensitive calcium-release channel activity	1/32	26/18866	0.0432061	0.0848467	0.0410309	PRKACA	1
BP	GO:0060706	cell differentiation involved in embryonic placenta development	1/32	26/18866	0.0432061	0.0848467	0.0410309	CASP8	1
BP	GO:0071377	cellular response to glucagon stimulus	1/32	26/18866	0.0432061	0.0848467	0.0410309	PRKACA	1
BP	GO:0090023	positive regulation of neutrophil chemotaxis	1/32	26/18866	0.0432061	0.0848467	0.0410309	TIRAP	1
BP	GO:1900739	regulation of protein insertion into mitochondrial membrane involved in apoptotic signaling pathway	1/32	26/18866	0.0432061	0.0848467	0.0410309	CASP8	1
BP	GO:1900740	positive regulation of protein insertion into mitochondrial membrane involved in apoptotic signaling pathway	1/32	26/18866	0.0432061	0.0848467	0.0410309	CASP8	1
BP	GO:1902914	regulation of protein polyubiquitination	1/32	26/18866	0.0432061	0.0848467	0.0410309	NOD2	1
BP	GO:0048017	inositol lipid-mediated signaling	2/32	196/18866	0.0434401	0.0852034	0.0412034	IL18/TNF	2
BP	GO:0006694	steroid biosynthetic process	2/32	197/18866	0.04384	0.0857808	0.0414827	IL1B/TNF	2
BP	GO:0009749	response to glucose	2/32	197/18866	0.04384	0.0857808	0.0414827	CASP3/PRKACA	2
BP	GO:0055074	calcium ion homeostasis	3/32	468/18866	0.04422	0.0864204	0.0417919	ELANE/PLCG1/PRKACA	3
BP	GO:0001935	endothelial cell proliferation	2/32	199/18866	0.044644	0.0866772	0.0419161	PLCG1/TNF	2
BP	GO:0009651	response to salt stress	1/32	27/18866	0.0448312	0.0866772	0.0419161	TNF	1
BP	GO:0033081	regulation of T cell differentiation in thymus	1/32	27/18866	0.0448312	0.0866772	0.0419161	IL1B	1
BP	GO:0045672	positive regulation of osteoclast differentiation	1/32	27/18866	0.0448312	0.0866772	0.0419161	TNF	1
BP	GO:0050996	positive regulation of lipid catabolic process	1/32	27/18866	0.0448312	0.0866772	0.0419161	IL1B	1
BP	GO:0060544	regulation of necroptotic process	1/32	27/18866	0.0448312	0.0866772	0.0419161	CASP8	1
BP	GO:0062098	regulation of programmed necrotic cell death	1/32	27/18866	0.0448312	0.0866772	0.0419161	CASP8	1
BP	GO:1903319	positive regulation of protein maturation	1/32	27/18866	0.0448312	0.0866772	0.0419161	NLRC4	1
BP	GO:2000353	positive regulation of endothelial cell apoptotic process	1/32	27/18866	0.0448312	0.0866772	0.0419161	PLCG1	1
BP	GO:2000377	regulation of reactive oxygen species metabolic process	2/32	200/18866	0.045048	0.086993	0.0420689	IL1B/TNF	2
BP	GO:0009746	response to hexose	2/32	202/18866	0.0458603	0.0884565	0.0427766	CASP3/PRKACA	2
BP	GO:0002335	mature B cell differentiation	1/32	28/18866	0.0464536	0.0886545	0.0428723	IL6	1
BP	GO:0002360	T cell lineage commitment	1/32	28/18866	0.0464536	0.0886545	0.0428723	IL6	1
BP	GO:0010669	epithelial structure maintenance	1/32	28/18866	0.0464536	0.0886545	0.0428723	NOD2	1
BP	GO:0032800	receptor biosynthetic process	1/32	28/18866	0.0464536	0.0886545	0.0428723	TNF	1
BP	GO:0051883	killing of cells in other organism involved in symbiotic interaction	1/32	28/18866	0.0464536	0.0886545	0.0428723	ELANE	1
BP	GO:0071450	cellular response to oxygen radical	1/32	28/18866	0.0464536	0.0886545	0.0428723	TNF	1
BP	GO:0071451	cellular response to superoxide	1/32	28/18866	0.0464536	0.0886545	0.0428723	TNF	1
BP	GO:0090200	positive regulation of release of cytochrome c from mitochondria	1/32	28/18866	0.0464536	0.0886545	0.0428723	PYCARD	1
BP	GO:2000191	regulation of fatty acid transport	1/32	28/18866	0.0464536	0.0886545	0.0428723	IL1B	1
BP	GO:0051168	nuclear export	2/32	204/18866	0.046678	0.0889782	0.0430289	IL1B/PRKACA	2
BP	GO:0034284	response to monosaccharide	2/32	207/18866	0.0479147	0.0903669	0.0437005	CASP3/PRKACA	2
BP	GO:0046890	regulation of lipid biosynthetic process	2/32	207/18866	0.0479147	0.0903669	0.0437005	IL1B/TNF	2
BP	GO:0001773	myeloid dendritic cell activation	1/32	29/18866	0.0480734	0.0903669	0.0437005	PYCARD	1
BP	GO:0001782	B cell homeostasis	1/32	29/18866	0.0480734	0.0903669	0.0437005	CASP3	1
BP	GO:0002230	positive regulation of defense response to virus by host	1/32	29/18866	0.0480734	0.0903669	0.0437005	PYCARD	1
BP	GO:0010882	regulation of cardiac muscle contraction by calcium ion signaling	1/32	29/18866	0.0480734	0.0903669	0.0437005	PRKACA	1
BP	GO:0019048	modulation by virus of host process	1/32	29/18866	0.0480734	0.0903669	0.0437005	CASP8	1
BP	GO:0033032	regulation of myeloid cell apoptotic process	1/32	29/18866	0.0480734	0.0903669	0.0437005	NOD2	1
BP	GO:0042634	regulation of hair cycle	1/32	29/18866	0.0480734	0.0903669	0.0437005	TNF	1
BP	GO:0048240	sperm capacitation	1/32	29/18866	0.0480734	0.0903669	0.0437005	PRKACA	1
BP	GO:0060441	epithelial tube branching involved in lung morphogenesis	1/32	29/18866	0.0480734	0.0903669	0.0437005	TNF	1
BP	GO:0071624	positive regulation of granulocyte chemotaxis	1/32	29/18866	0.0480734	0.0903669	0.0437005	TIRAP	1
BP	GO:0050769	positive regulation of neurogenesis	3/32	485/18866	0.0482901	0.090639	0.043832	IL1B/IL6/TNF	3
BP	GO:0045766	positive regulation of angiogenesis	2/32	208/18866	0.0483297	0.090639	0.043832	IL1B/PLCG1	2
BP	GO:0043312	neutrophil degranulation	3/32	487/18866	0.0487809	0.0913798	0.0441903	ELANE/GSDMD/PYCARD	3
BP	GO:0002377	immunoglobulin production	2/32	210/18866	0.0491635	0.0918849	0.0444345	IL6/TNF	2
BP	GO:0002573	myeloid leukocyte differentiation	2/32	210/18866	0.0491635	0.0918849	0.0444345	CASP8/TNF	2
BP	GO:0002283	neutrophil activation involved in immune response	3/32	490/18866	0.0495217	0.091919	0.044451	ELANE/GSDMD/PYCARD	3
BP	GO:0050679	positive regulation of epithelial cell proliferation	2/32	211/18866	0.0495824	0.091919	0.044451	NOD2/PLCG1	2
BP	GO:0000303	response to superoxide	1/32	30/18866	0.0496906	0.091919	0.044451	TNF	1
BP	GO:0001516	prostaglandin biosynthetic process	1/32	30/18866	0.0496906	0.091919	0.044451	IL1B	1
BP	GO:0001844	protein insertion into mitochondrial membrane involved in apoptotic signaling pathway	1/32	30/18866	0.0496906	0.091919	0.044451	CASP8	1
BP	GO:0035066	positive regulation of histone acetylation	1/32	30/18866	0.0496906	0.091919	0.044451	IL1B	1
BP	GO:0035666	TRIF-dependent toll-like receptor signaling pathway	1/32	30/18866	0.0496906	0.091919	0.044451	CASP8	1
BP	GO:0046457	prostanoid biosynthetic process	1/32	30/18866	0.0496906	0.091919	0.044451	IL1B	1
BP	GO:0060055	angiogenesis involved in wound healing	1/32	30/18866	0.0496906	0.091919	0.044451	TNF	1
CC	GO:0061702	inflammasome complex	9/32	17/19559	5.8676e-22	4.4007e-20	3.39703e-20	CASP1/CASP4/CASP5/GSDMD/NLRC4/NLRP1/NLRP3/NLRP6/PYCARD	9
CC	GO:0045121	membrane raft	4/32	329/19559	0.00194903	0.0425195	0.0328221	CASP3/CASP8/PRKACA/TNF	4
CC	GO:0098857	membrane microdomain	4/32	330/19559	0.00197069	0.0425195	0.0328221	CASP3/CASP8/PRKACA/TNF	4
CC	GO:0098589	membrane region	4/32	343/19559	0.00226771	0.0425195	0.0328221	CASP3/CASP8/PRKACA/TNF	4
CC	GO:0046658	anchored component of plasma membrane	2/32	60/19559	0.00432621	0.057657	0.0445071	NOD1/NOD2	2
CC	GO:0035580	specific granule lumen	2/32	62/19559	0.00461256	0.057657	0.0445071	ELANE/GSDMD	2
MF	GO:0097153	cysteine-type endopeptidase activity involved in apoptotic process	44804	15/18352	1.58081e-19	1.67566e-17	8.48648e-18	CASP1/CASP3/CASP4/CASP5/CASP6/CASP8/CASP9/PYCARD	8
MF	GO:0097199	cysteine-type endopeptidase activity involved in apoptotic signaling pathway	6/31	10/18352	2.90282e-15	1.53849e-13	7.79177e-14	CASP1/CASP3/CASP4/CASP5/CASP8/CASP9	6
MF	GO:0004197	cysteine-type endopeptidase activity	44804	114/18352	1.21039e-11	4.2767e-10	2.16595e-10	CASP1/CASP3/CASP4/CASP5/CASP6/CASP8/CASP9/PYCARD	8
MF	GO:0008234	cysteine-type peptidase activity	44804	139/18352	6.0205e-11	1.59543e-09	8.08015e-10	CASP1/CASP3/CASP4/CASP5/CASP6/CASP8/CASP9/PYCARD	8
MF	GO:0005546	phosphatidylinositol-4,5-bisphosphate binding	6/31	82/18352	4.44929e-09	9.4325e-08	4.77714e-08	GSDMA/GSDMB/GSDMC/GSDMD/GSDME/TIRAP	6
MF	GO:0016504	peptidase activator activity	44712	40/18352	6.18712e-09	1.09306e-07	5.53584e-08	CASP1/NLRC4/NLRP1/NOD1/PYCARD	5
MF	GO:0050700	CARD domain binding	4/31	16/18352	1.19503e-08	1.58828e-07	8.04394e-08	CASP1/CASP4/NOD1/NOD2	4
MF	GO:0005126	cytokine receptor binding	44804	271/18352	1.1987e-08	1.58828e-07	8.04394e-08	CASP3/CASP8/IL18/IL1B/IL6/PLCG1/PYCARD/TNF	8
MF	GO:0008656	cysteine-type endopeptidase activator activity involved in apoptotic process	4/31	17/18352	1.5609e-08	1.83839e-07	9.31061e-08	CASP1/NLRP1/NOD1/PYCARD	4
MF	GO:0004175	endopeptidase activity	9/31	440/18352	3.04554e-08	3.05119e-07	1.54529e-07	CASP1/CASP3/CASP4/CASP5/CASP6/CASP8/CASP9/ELANE/PYCARD	9
MF	GO:0016505	peptidase activator activity involved in apoptotic process	4/31	20/18352	3.16633e-08	3.05119e-07	1.54529e-07	CASP1/NLRP1/NOD1/PYCARD	4
MF	GO:1902936	phosphatidylinositol bisphosphate binding	6/31	119/18352	4.22226e-08	3.72966e-07	1.88891e-07	GSDMA/GSDMB/GSDMC/GSDMD/GSDME/TIRAP	6
MF	GO:0002020	protease binding	6/31	137/18352	9.7911e-08	7.98351e-07	4.04329e-07	CASP3/ELANE/NLRC4/NLRP7/PYCARD/TNF	6
MF	GO:0070273	phosphatidylinositol-4-phosphate binding	4/31	30/18352	1.77002e-07	1.34015e-06	6.78728e-07	GSDMA/GSDMB/GSDMC/GSDMD	4
MF	GO:1901981	phosphatidylinositol phosphate binding	6/31	179/18352	4.76061e-07	3.36417e-06	1.7038e-06	GSDMA/GSDMB/GSDMC/GSDMD/GSDME/TIRAP	6
MF	GO:0043028	cysteine-type endopeptidase regulator activity involved in apoptotic process	4/31	43/18352	7.84961e-07	5.20037e-06	2.63375e-06	CASP1/NLRP1/NOD1/PYCARD	4
MF	GO:0061134	peptidase regulator activity	6/31	229/18352	2.00521e-06	1.25031e-05	6.33225e-06	CASP1/NLRC4/NLRP1/NLRP7/NOD1/PYCARD	6
MF	GO:0001786	phosphatidylserine binding	4/31	58/18352	2.65135e-06	1.56135e-05	7.90755e-06	GSDMA/GSDMB/GSDMC/GSDMD	4
MF	GO:0042834	peptidoglycan binding	44651	18/18352	3.50053e-06	1.95293e-05	9.89069e-06	NLRP3/NOD1/NOD2	3
MF	GO:0035091	phosphatidylinositol binding	6/31	262/18352	4.36268e-06	2.31222e-05	1.17103e-05	GSDMA/GSDMB/GSDMC/GSDMD/GSDME/TIRAP	6
MF	GO:0072341	modified amino acid binding	4/31	90/18352	1.53774e-05	7.76194e-05	3.93107e-05	GSDMA/GSDMB/GSDMC/GSDMD	4
MF	GO:0032813	tumor necrosis factor receptor superfamily binding	44651	48/18352	7.16942e-05	0.000345436	0.000174948	CASP3/CASP8/TNF	3
MF	GO:0005543	phospholipid binding	6/31	454/18352	9.654e-05	0.000444924	0.000225334	GSDMA/GSDMB/GSDMC/GSDMD/GSDME/TIRAP	6
MF	GO:1901612	cardiolipin binding	2/31	11/18352	0.000150447	0.000664475	0.000336526	GSDMD/GSDME	2
MF	GO:0089720	caspase binding	2/31	12/18352	0.000180346	0.000764669	0.00038727	NLRC4/NLRP7	2
MF	GO:1901611	phosphatidylglycerol binding	2/31	15/18352	0.00028601	0.00116604	0.000590546	GSDMD/GSDME	2
MF	GO:0005123	death receptor binding	2/31	20/18352	0.000514825	0.00202116	0.00102363	CASP3/CASP8	2
MF	GO:0005539	glycosaminoglycan binding	4/31	232/18352	0.000598867	0.00226714	0.0011482	ELANE/NLRP3/NOD1/NOD2	4
MF	GO:0005125	cytokine activity	4/31	235/18352	0.000628438	0.00229705	0.00116335	IL18/IL1B/IL6/TNF	4
MF	GO:0038187	pattern recognition receptor activity	2/31	23/18352	0.000683369	0.00241457	0.00122287	NOD1/NOD2	2
MF	GO:0005164	tumor necrosis factor receptor binding	2/31	31/18352	0.00124547	0.0042587	0.00215684	CASP8/TNF	2
MF	GO:0070851	growth factor receptor binding	44651	141/18352	0.00170468	0.00564675	0.00285983	IL1B/IL6/PYCARD	3
MF	GO:0048018	receptor ligand activity	4/31	487/18352	0.00873612	0.0280615	0.0142119	IL18/IL1B/IL6/TNF	4
MF	GO:0030546	signaling receptor activator activity	4/31	492/18352	0.00904838	0.0282097	0.0142869	IL18/IL1B/IL6/TNF	4
MF	GO:0004679	AMP-activated protein kinase activity	44592	10/18352	0.0167681	0.0493729	0.0250051	PRKACA	1
MF	GO:0004690	cyclic nucleotide-dependent protein kinase activity	44592	10/18352	0.0167681	0.0493729	0.0250051	PRKACA	1
MF	GO:0004861	cyclin-dependent protein serine/threonine kinase inhibitor activity	44592	12/18352	0.020089	0.0532358	0.0269615	CASP3	1
MF	GO:0005165	neurotrophin receptor binding	44592	12/18352	0.020089	0.0532358	0.0269615	PLCG1	1
MF	GO:0016004	phospholipase activator activity	44592	12/18352	0.020089	0.0532358	0.0269615	CASP3	1
MF	GO:0035325	Toll-like receptor binding	44592	12/18352	0.020089	0.0532358	0.0269615	TIRAP	1
MF	GO:0019955	cytokine binding	2/31	135/18352	0.0217287	0.054881	0.0277948	ELANE/NLRP7	2
MF	GO:0070700	BMP receptor binding	44592	13/18352	0.0217453	0.054881	0.0277948	PYCARD	1
MF	GO:0060229	lipase activator activity	44592	14/18352	0.0233989	0.0576811	0.0292129	CASP3	1
MF	GO:0005149	interleukin-1 receptor binding	44592	16/18352	0.0266981	0.0628888	0.0318503	IL1B	1
MF	GO:0005523	tropomyosin binding	44592	16/18352	0.0266981	0.0628888	0.0318503	PYCARD	1
MF	GO:0070300	phosphatidic acid binding	44592	19/18352	0.0316266	0.0728787	0.0369097	GSDMD	1
MF	GO:0004602	glutathione peroxidase activity	44592	21/18352	0.0348988	0.078708	0.039862	GPX4	1
MF	GO:0070696	transmembrane receptor protein serine/threonine kinase binding	44592	24/18352	0.0397871	0.0860654	0.0435882	PYCARD	1
MF	GO:0004190	aspartic-type endopeptidase activity	44592	25/18352	0.0414112	0.0860654	0.0435882	CASP3	1
MF	GO:0061135	endopeptidase regulator activity	2/31	192/18352	0.0415179	0.0860654	0.0435882	NLRC4/NLRP7	2
MF	GO:0004435	phosphatidylinositol phospholipase C activity	44592	26/18352	0.0430327	0.0860654	0.0435882	PLCG1	1
MF	GO:0034237	protein kinase A regulatory subunit binding	44592	26/18352	0.0430327	0.0860654	0.0435882	PRKACA	1
MF	GO:0070001	aspartic-type peptidase activity	44592	26/18352	0.0430327	0.0860654	0.0435882	CASP3	1
MF	GO:0004629	phospholipase C activity	44592	28/18352	0.0462676	0.0908216	0.0459971	PLCG1	1
MF	GO:0033612	receptor serine/threonine kinase binding	44592	29/18352	0.0478811	0.09228	0.0467356	PYCARD	1
