# Supplementary material for: Exploring the Potential of Pyroptosis-Related Genes in Predicting Prognosis and Immunological Characteristics of Pancreatic Cancer From the Perspective of Genome and Transcriptome
Source: Front Oncol. 2022 Jun 16;12:932786. doi: 10.3389/fonc.2022.932786 (PMC9243448; doi:10.3389/fonc.2022.932786)
Supplement: Supplementary Table 2 — Result of KEGG analysis. [file Table_2.xlsx]

## Sheet: Sheet1
ID	Description	GeneRatio	BgRatio	pvalue	p.adjust	qvalue	geneID	Count
hsa04621	NOD-like receptor signaling pathway	17/25	184/8093	5.0794e-23	8.63499e-21	4.919e-21		17
hsa05132	Salmonella infection	15/25	249/8093	3.42763e-17	2.91349e-15	1.65969e-15		15
hsa05134	Legionellosis	44859	57/8093	3.94672e-16	2.23647e-14	1.27403e-14		10
hsa05417	Lipid and atherosclerosis	13/25	215/8093	8.98227e-15	3.81746e-13	2.17465e-13		13
hsa05130	Pathogenic Escherichia coli infection	44920	197/8093	1.2214e-13	4.15277e-12	2.36567e-12		12
hsa05133	Pertussis	44829	76/8093	6.31897e-13	1.79037e-11	1.0199e-11		9
hsa05164	Influenza A	44859	172/8093	3.59304e-11	8.72595e-10	4.97082e-10		10
hsa05135	Yersinia infection	44829	137/8093	1.42374e-10	3.02545e-09	1.72347e-09		9
hsa05131	Shigellosis	44859	247/8093	1.2784e-09	2.41475e-08	1.37558e-08		10
hsa05152	Tuberculosis	44829	180/8093	1.64032e-09	2.78854e-08	1.58852e-08		9
hsa04625	C-type lectin receptor signaling pathway	44767	104/8093	1.87691e-08	2.90067e-07	1.6524e-07		7
hsa04668	TNF signaling pathway	44737	112/8093	8.77839e-07	1.2436e-05	7.08431e-06		6
hsa04623	Cytosolic DNA-sensing pathway	44706	63/8093	1.14648e-06	1.49924e-05	8.54056e-06		5
hsa05321	Inflammatory bowel disease	44706	65/8093	1.34171e-06	1.62922e-05	9.28101e-06		5
hsa05163	Human cytomegalovirus infection	44767	225/8093	3.66789e-06	4.15694e-05	2.36804e-05		7
hsa05143	African trypanosomiasis	44676	37/8093	4.36739e-06	4.64035e-05	2.64342e-05		4
hsa04217	Necroptosis	44737	159/8093	6.80276e-06	6.80276e-05	3.87526e-05		6
hsa05161	Hepatitis B	44737	162/8093	7.57734e-06	7.15637e-05	4.0767e-05		6
hsa04657	IL-17 signaling pathway	44706	94/8093	8.39689e-06	7.51301e-05	4.27986e-05		5
hsa04933	AGE-RAGE signaling pathway in diabetic complications	44706	100/8093	1.13748e-05	9.66856e-05	5.50779e-05		5
hsa05146	Amoebiasis	44706	102/8093	1.2532e-05	0.00010145	5.77919e-05		5
hsa04620	Toll-like receptor signaling pathway	44706	104/8093	1.37794e-05	0.000106478	6.06559e-05		5
hsa05144	Malaria	44676	50/8093	1.48228e-05	0.00010956	6.24119e-05		4
hsa04210	Apoptosis	44706	136/8093	5.04693e-05	0.000357491	0.000203648		5
hsa05162	Measles	44706	139/8093	5.60284e-05	0.000380993	0.000217036		5
hsa05171	Coronavirus disease - COVID-19	44737	232/8093	5.83029e-05	0.000381211	0.000217161		6
hsa04932	Non-alcoholic fatty liver disease	44706	155/8093	9.4159e-05	0.000592853	0.000337724		5
hsa01523	Antifolate resistance	44645	31/8093	0.000110567	0.000671302	0.000382414		3
hsa04215	Apoptosis - multiple species	44645	32/8093	0.000121757	0.000713747	0.000406593		3
hsa05020	Prion disease	44737	273/8093	0.000143734	0.000814492	0.000463983		6
hsa05323	Rheumatoid arthritis	44676	93/8093	0.000171838	0.000942335	0.00053681		4
hsa04613	Neutrophil extracellular trap formation	44706	190/8093	0.000245267	0.0012645	0.000720334		5
hsa05142	Chagas disease	44676	102/8093	0.000245462	0.0012645	0.000720334		4
hsa04064	NF-kappa B signaling pathway	44676	104/8093	0.000264491	0.0013039	0.00074278		4
hsa05167	Kaposi sarcoma-associated herpesvirus infection	44706	194/8093	0.000270238	0.0013039	0.00074278		5
hsa05332	Graft-versus-host disease	44645	42/8093	0.00027612	0.0013039	0.00074278		3
hsa05169	Epstein-Barr virus infection	44706	202/8093	0.000325963	0.00149767	0.000853161		5
hsa05145	Toxoplasmosis	44676	112/8093	0.000351355	0.00157185	0.00089542		4
hsa05170	Human immunodeficiency virus 1 infection	44706	212/8093	0.000407458	0.0017761	0.00101177		5
hsa05022	Pathways of neurodegeneration - multiple diseases	44767	476/8093	0.000442449	0.00188041	0.00107119		7
hsa05416	Viral myocarditis	44645	60/8093	0.000793427	0.00328982	0.00187408		3
hsa05010	Alzheimer disease	44737	384/8093	0.000900325	0.00364417	0.00207594		6
hsa05120	Epithelial cell signaling in Helicobacter pylori infection	44645	70/8093	0.00124362	0.00484801	0.00276172		3
hsa05160	Hepatitis C	44676	157/8093	0.00125478	0.00484801	0.00276172		4
hsa01524	Platinum drug resistance	44645	73/8093	0.00140441	0.00519019	0.00295664		3
hsa04115	p53 signaling pathway	44645	73/8093	0.00140441	0.00519019	0.00295664		3
hsa04750	Inflammatory mediator regulation of TRP channels	44645	98/8093	0.00326405	0.0114906	0.00654574		3
hsa05205	Proteoglycans in cancer	44676	205/8093	0.00333045	0.0114906	0.00654574		4
hsa04640	Hematopoietic cell lineage	44645	99/8093	0.00335922	0.0114906	0.00654574		3
hsa05168	Herpes simplex virus 1 infection	44737	497/8093	0.00337959	0.0114906	0.00654574		6
hsa04061	Viral protein interaction with cytokine and cytokine receptor	44645	100/8093	0.00345608	0.0115203	0.00656262		3
hsa04659	Th17 cell differentiation	44645	108/8093	0.00429312	0.0140352	0.00799528		3
hsa04919	Thyroid hormone signaling pathway	44645	121/8093	0.00589796	0.018918	0.0107768		3
hsa04650	Natural killer cell mediated cytotoxicity	44645	131/8093	0.00734809	0.0231329	0.0131779		3
hsa04940	Type I diabetes mellitus	44617	43/8093	0.0076559	0.0236637	0.0134803		2
hsa05012	Parkinson disease	44676	266/8093	0.00837092	0.0254117	0.014476		4
hsa05110	Vibrio cholerae infection	44617	50/8093	0.0102498	0.0305696	0.0174143		2
hsa04010	MAPK signaling pathway	44676	294/8093	0.0118099	0.0344246	0.0196103		4
hsa04060	Cytokine-cytokine receptor interaction	44676	295/8093	0.0119474	0.0344246	0.0196103		4
hsa04370	VEGF signaling pathway	44617	59/8093	0.0140758	0.0398814	0.0227188		2
hsa05165	Human papillomavirus infection	44676	331/8093	0.0176077	0.0490706	0.0279536		4
hsa04664	Fc epsilon RI signaling pathway	44617	68/8093	0.018426	0.0505228	0.0287808		2
hsa04622	RIG-I-like receptor signaling pathway	44617	70/8093	0.0194609	0.0525135	0.0299148		2
hsa05223	Non-small cell lung cancer	44617	72/8093	0.0205199	0.054506	0.0310499		2
hsa05140	Leishmaniasis	44617	77/8093	0.023271	0.0608626	0.034671		2
hsa05203	Viral carcinogenesis	44645	204/8093	0.0241334	0.06103	0.0347663		3
hsa05014	Amyotrophic lateral sclerosis	44676	365/8093	0.0242972	0.06103	0.0347663		4
hsa01521	EGFR tyrosine kinase inhibitor resistance	44617	79/8093	0.024412	0.06103	0.0347663		2
hsa05210	Colorectal cancer	44617	86/8093	0.0285827	0.070421	0.040116		2
hsa05166	Human T-cell leukemia virus 1 infection	44645	222/8093	0.0300271	0.0729137	0.041536		3
hsa05235	PD-L1 expression and PD-1 checkpoint pathway in cancer	44617	89/8093	0.0304522	0.0729137	0.041536		2
hsa05410	Hypertrophic cardiomyopathy	44617	90/8093	0.031086	0.0733976	0.0418116		2
hsa05222	Small cell lung cancer	44617	92/8093	0.0323696	0.0753812	0.0429416		2
hsa05414	Dilated cardiomyopathy	44617	96/8093	0.0349988	0.0804027	0.0458021		2
